# Supplementary material for: Bacterial peptidoglycan acts as a digestive signal mediating host adaptation to diverse food resources in C. elegans
Source: Nat Commun. 2024 Apr 16;15:3286. doi: 10.1038/s41467-024-47530-y (PMC11021419; doi:10.1038/s41467-024-47530-y)
Supplement: Supplementary file 4 — Source Data [file 41467_2024_47530_MOESM4_ESM.zip]

Archive with 15 entries (15 files):
- 6-source data-HFR/Fig1.xlsx
- 6-source data-HFR/Fig2.xlsx
- 6-source data-HFR/Fig3.xlsx
- 6-source data-HFR/Fig4.xlsx
- 6-source data-HFR/Fig5.xlsx
- 6-source data-HFR/Fig6.xlsx
- 6-source data-HFR/Fig7.xlsx
- 6-source data-HFR/FigS1.xlsx
- 6-source data-HFR/FigS2.xlsx
- 6-source data-HFR/FigS3.xlsx
- 6-source data-HFR/FigS4.xlsx
- 6-source data-HFR/FigS5.xlsx
- 6-source data-HFR/FigS6.xlsx
- 6-source data-HFR/FigS7.xlsx
- 6-source data-HFR/uncropped scans of western blot.pdf
