# Supplementary material for: Bacterial peptidoglycan acts as a digestive signal mediating host adaptation to diverse food resources in C. elegans
Source: Nat Commun. 2024 Apr 16;15:3286. doi: 10.1038/s41467-024-47530-y (PMC11021419; doi:10.1038/s41467-024-47530-y)
Supplement: Supplementary file 4 — Source Data [file 41467_2024_47530_MOESM4_ESM.zip › 6-source data-HFR/Fig1.xlsx]

## Sheet: Fig1B
	ii:SS(N=221)			iii:HK-E. coli(N=172)			iv:HK-E. coli+SS(N=114)
	original data	normalized data=original data/110.22		original data	normalized data=original data/110.22		original data	normalized data=original data/110.22
	115.717	1.04987		201.501	1.82817		382.567	3.47094
	121.805	1.10511		180.791	1.64027		452.989	4.10986
	113.511	1.02986		214.222	1.94359		406.4	3.68717
	114.183	1.03596		212.299	1.92614		263.295	2.38881
	96.488	0.875413		208.642	1.89296		394.108	3.57565
	112.728	1.02275		226.412	2.05418		398.553	3.61598
	105.504	0.957213		196.276	1.78077		432.519	3.92414
	121.4	1.10143		181.139	1.64343		351.093	3.18538
	104.486	0.947977		191.139	1.73416		366.988	3.3296
	124.851	1.13274		218.156	1.97928		391.35	3.55063
	110.221	1.00001		190.576	1.72905		496.717	4.5066
	110.515	1.00268		207.556	1.88311		396.429	3.59671
	131.61	1.19407		191.676	1.73903		371.643	3.37183
	101.578	0.921593		212.477	1.92775		441.298	4.00379
	130.495	1.18395		208.31	1.88995		430.816	3.90869
	114.996	1.04333		209.621	1.90184		378.082	3.43025
	94.876	0.860788		178.36	1.61822		446.292	4.0491
	127.198	1.15404		197.126	1.78848		462.523	4.19636
	131.966	1.1973		189.006	1.71481		460.521	4.1782
	99.515	0.902876		217.607	1.9743		474.571	4.30567
	110.415	1.00177		186.468	1.69178		470.886	4.27224
	102.132	0.926619		187.202	1.69844		391.408	3.55115
	103.374	0.937888		215.192	1.95239		470.227	4.26626
	115.746	1.05014		219.102	1.98786		394.961	3.58339
	109.965	0.997686		187.524	1.70136		373.022	3.38434
	125.783	1.1412		212.897	1.93156		322.57	2.9266
	123.606	1.12145		217.67	1.97487		465.146	4.22016
	119.699	1.086		217.443	1.97281		412.402	3.74163
	121.504	1.10238		206.614	1.87456		344.977	3.12989
	123.007	1.11601		219.51	1.99156		365.277	3.31407
	121.264	1.1002		206.924	1.87737		473.173	4.29299
	129.969	1.17918		181.685	1.64839		427.044	3.87447
	112.433	1.02008		174.913	1.58694		424.784	3.85396
	112.045	1.01656		221.677	2.01122		502.765	4.56147
	118.556	1.07563		197.802	1.79461		443.364	4.02254
	116.55	1.05743		232.169	2.10641		462.637	4.1974
	115.496	1.04787		209.385	1.8997		389.801	3.53657
	103.884	0.942515		215.381	1.9541		426.269	3.86744
	132.435	1.20155		208.971	1.89594		394.045	3.57508
	117.686	1.06774		180.87	1.64099		481.856	4.37177
	118.894	1.0787		177.883	1.61389		355.983	3.22975
	104.804	0.950862		218.061	1.97842		298.497	2.70819
	118.171	1.07214		186.818	1.69496		330.752	3.00083
	124.844	1.13268		218.389	1.98139		299.689	2.71901
	119.728	1.08626		205.725	1.86649		372.788	3.38222
	115.35	1.04654		206.395	1.87257		255.516	2.31824
	115.479	1.04771		184.335	1.67243		289.42	2.62584
	108.473	0.98415		201.098	1.82451		184.252	1.67167
	111.367	1.01041		189.174	1.71633		427.254	3.87637
	117.436	1.06547		205.19	1.86164		418.343	3.79553
	115.139	1.04463		189.463	1.71895		216.729	1.96633
	107.408	0.974487		198.055	1.79691		390.001	3.53839
	96.351	0.87417		208.591	1.8925		364.844	3.31014
	100.797	0.914507		181.204	1.64402		276.23	2.50617
	90.764	0.82348		194.27	1.76257		501.827	4.55296
	92.792	0.84188		145.729	1.32216		285.681	2.59192
	89.529	0.812275		183.871	1.66822		341.197	3.0956
	92.008	0.834767		202.579	1.83795		326.229	2.9598
	94.477	0.857167		186.179	1.68916		226.255	2.05276
	102.705	0.931818		147.119	1.33478		414.766	3.76307
	116.084	1.0532		183.744	1.66707		328.893	2.98397
	108.724	0.986427		180.896	1.64123		357.945	3.24755
	92.07	0.835329		166.116	1.50713		392.603	3.56199
	119.14	1.08093		195.517	1.77388		319.785	2.90133
	97.221	0.882063		166.837	1.51367		437.403	3.96845
	103.138	0.935747		141.434	1.2832		428.135	3.88437
	103.551	0.939494		183.343	1.66343		448.074	4.06527
	97.448	0.884123		167.364	1.51845		417.976	3.7922
	74.521	0.676111		196.237	1.78041		403.221	3.65833
	95.659	0.867891		176.337	1.59986		280.418	2.54417
	105.908	0.960878		182.924	1.65963		414.612	3.76168
	90.765	0.823489		177.807	1.6132		378.189	3.43122
	91.984	0.834549		193.082	1.75179		309.087	2.80427
	120.549	1.09371		192.389	1.7455		441.059	4.00162
	112.39	1.01969		170.712	1.54883		401.391	3.64173
	124.633	1.13077		194.289	1.76274		421.572	3.82482
	83.392	0.756596		219.184	1.9886		477.227	4.32977
	96.349	0.874152		160.2	1.45346		445.132	4.03858
	138.56	1.25712		194.59	1.76547		401.66	3.64417
	90.217	0.818518		191.54	1.7378		360.712	3.27265
	128.343	1.16443		194.762	1.76703		283.301	2.57032
	120.592	1.0941		196.052	1.77873		441.087	4.00188
	145.073	1.31621		204.148	1.85219		359.902	3.26531
	146.087	1.32541		187.084	1.69737		362.043	3.28473
	110.977	1.00687		199.005	1.80553		290.328	2.63408
	91.9	0.833787		180.697	1.63942		402.624	3.65291
	76.493	0.694003		178.364	1.61825		333.978	3.0301
	108.228	0.981927		185.55	1.68345		356.874	3.23783
	103.046	0.934912		180.596	1.6385		424.277	3.84936
	102.245	0.927645		191.181	1.73454		327.201	2.96862
	114.197	1.03608		204.52	1.85556		513.827	4.66183
	97.161	0.881519		203.727	1.84837		376.785	3.41848
	92.3	0.837416		166.584	1.51138		446.571	4.05163
	80.355	0.729042		166.289	1.5087		421.008	3.81971
	114.553	1.03931		190.802	1.7311		406.248	3.68579
	110.346	1.00114		201.506	1.82822		338.878	3.07456
	103.256	0.936817		183.435	1.66426		442.022	4.01036
	109.831	0.996471		167.6	1.5206		458.604	4.16081
	133.776	1.21372		227.975	2.06836		337.871	3.06542
	110.692	1.00428		154.296	1.39989		337.726	3.06411
	132.371	1.20097		134.532	1.22058		363.295	3.29609
	124.313	1.12786		168.638	1.53001		460.682	4.17966
	122.021	1.10707		205.511	1.86455		460.724	4.18004
	105.239	0.954809		176.377	1.60023		505.491	4.5862
	112.994	1.02517		184.927	1.6778		458.309	4.15813
	110.362	1.00129		207.822	1.88552		469.596	4.26053
	99.613	0.903765		195.756	1.77605		369.135	3.34907
	113.243	1.02743		198.325	1.79936		386.608	3.5076
	95.033	0.862212		201.981	1.83253		387.448	3.51522
	98.964	0.897877		162.42	1.4736		329.726	2.99153
	127.329	1.15523		200.44	1.81854		348.236	3.15946
	103.457	0.938641		169.646	1.53916		341.237	3.09596
	100.746	0.914045		194.237	1.76227		335.949	3.04799
	95.637	0.867692		194.506	1.76471		558.029	5.06287
	103.402	0.938142		194.895	1.76824
	85.386	0.774687		161.132	1.46191
	98.806	0.896443		212.453	1.92754
	123.245	1.11817		186.678	1.69369
	126.841	1.1508		220.097	1.99689
	98.985	0.898068		203.568	1.84692
	129.889	1.17845		174.184	1.58033
	118.931	1.07903		219.81	1.99428
	75.061	0.681011		199.32	1.80838
	104.396	0.94716		196.633	1.784
	120.9	1.0969		200.698	1.82089
	102.108	0.926402		200.673	1.82066
	104.191	0.9453		210.33	1.90827
	121.832	1.10535		224.612	2.03785
	96.103	0.87192		199.91	1.81374
	103.036	0.934821		181.165	1.64367
	87.63	0.795046		222.302	2.01689
	126.764	1.1501		197.015	1.78747
	95.91	0.870169		182.525	1.65601
	115.096	1.04424		190.072	1.72448
	116.556	1.05749		199.224	1.80751
	115.376	1.04678		202.703	1.83908
	103.831	0.942034		201.508	1.82823
	99.139	0.899465		224.502	2.03685
	100.309	0.91008		171.704	1.55783
	94.433	0.856768		159.979	1.45145
	113.344	1.02834		191.151	1.73427
	109.125	0.990065		198.386	1.79991
	97.061	0.880612		197.593	1.79271
	108.325	0.982807		209.837	1.9038
	85.555	0.77622		168.949	1.53283
	130.37	1.18282		196.558	1.78332
	107.841	0.978416		207.977	1.88693
	109.215	0.990882		183.764	1.66725
	87.812	0.796698		195.368	1.77253
	105.694	0.958937		198.056	1.79692
	144.57	1.31165		161.885	1.46874
	113.956	1.0339		177.696	1.61219
	127.98	1.16113		190.729	1.73044
	103.049	0.934939		196.93	1.7867
	127.662	1.15825		169.972	1.54212
	102.495	0.929913		211.519	1.91906
	137.806	1.25028		184.41	1.67311
	121.306	1.10058		182.834	1.65881
	118.596	1.07599		187.766	1.70356
	117.325	1.06446		195.531	1.77401
	103.395	0.938078		190.545	1.72877
	118.77	1.07757		166.902	1.51426
	104.848	0.951261		194.239	1.76228
	118.939	1.07911		183.467	1.66455
	116.342	1.05554		233.969	2.12275
	92.332	0.837706		202.057	1.83322
	114.457	1.03844		236.44	2.14516
	111.205	1.00894		191.296	1.73558
	94.133	0.854046		196.443	1.78228
	108.151	0.981228		156.931	1.4238
	71.705	0.650563		176.888	1.60486
	102.654	0.931355		168.701	1.53058
	110.1	0.998911
	117.903	1.06971
	96.794	0.878189
	121.587	1.10313
	113.585	1.03053
	109.355	0.992152
	116.825	1.05993
	111.535	1.01193
	136.11	1.23489
	142.493	1.29281
	113.514	1.02989
	143.317	1.30028
	126.399	1.14679
	120.123	1.08985
	133.924	1.21506
	119.802	1.08694
	96.68	0.877155
	107.424	0.974633
	102.329	0.928407
	115.37	1.04672
	98.027	0.889376
	99.181	0.899846
	106.484	0.966104
	123.22	1.11795
	134.386	1.21925
	105.763	0.959563
	111.576	1.0123
	131.897	1.19667
	124.493	1.1295
	100.999	0.91634
	107.851	0.978507
	117.283	1.06408
	117.531	1.06633
	110.466	1.00223
	124.939	1.13354
	90.65	0.822446
	108.644	0.985701
	113.268	1.02765
	77.568	0.703756
	117.943	1.07007
	111.844	1.01473
	110.161	0.999465
	94.244	0.855054
	88.018	0.798567
	110.233	1.00012
	124.793	1.13222
	85.575	0.776402
	104.586	0.948884
	99.795	0.905416
Average	110.224

## Sheet: Fig1C
	SS(N=104)			HK-K12+SS(N=102)			HK-ΔycbB+SS(N=84)			HK-ΔygeR+SS(N=79)
	original data	normalized data=original data/59.7		original data	normalized data=original data/59.7		original data	normalized data=original data/59.7		original data	normalized data=original data/59.7
	64.209	1.07553		197.964	3.31598		151.432	2.53655		119.589	2.00317
	60.003	1.00508		158.535	2.65553		148.416	2.48603		121.784	2.03993
	59.163	0.991005		159.707	2.67516		201.112	3.36871		70.929	1.18809
	63.704	1.06707		133.471	2.2357		147.951	2.47824		85.326	1.42925
	53.671	0.899012		126.258	2.11487		210.044	3.51832		84.755	1.41968
	60.073	1.00625		122.35	2.04941		122.17	2.0464		122.022	2.04392
	50.394	0.844121		138.164	2.3143		154.08	2.5809		136.167	2.28085
	66.37	1.11173		137.168	2.29762		131.244	2.19839		104.833	1.756
	51.712	0.866198		132.401	2.21777		85.999	1.44052		77.098	1.29142
	41.567	0.696265		181.351	3.03771		105.31	1.76399		146.696	2.45722
	54.727	0.9167		131.118	2.19628		89.616	1.50111		114.443	1.91697
	64.95	1.08794		125.724	2.10593		125.022	2.09417		138.028	2.31203
	62.998	1.05524		102.919	1.72394		76.066	1.27414		81.992	1.3734
	61.177	1.02474		53.451	0.895327		103.986	1.74181		72.026	1.20647
	44.692	0.74861		153.083	2.5642		131.738	2.20667		54.638	0.915209
	37.918	0.635142		216.431	3.62531		112.468	1.88389		53.591	0.897672
	45.53	0.762647		149.213	2.49938		141.074	2.36305		80.748	1.35256
	61.108	1.02358		126.709	2.12243		105.839	1.77285		90.032	1.50807
	72.175	1.20896		135.367	2.26745		59.971	1.00454		105.116	1.76074
	51.92	0.869682		108.301	1.81409		118.946	1.9924		104.818	1.75575
	58.757	0.984204		147.774	2.47528		65.869	1.10333		77.961	1.30588
	46.499	0.778878		133.98	2.24422		65.311	1.09399		102.286	1.71333
	61.973	1.03807		146.201	2.44893		83.285	1.39506		118.758	1.98925
	55.123	0.923333		128.235	2.14799		85.265	1.42822		92.504	1.54948
	68.156	1.14164		103.491	1.73352		68.164	1.14178		62.976	1.05487
	53.792	0.901039		161.872	2.71142		97.052	1.62566		82.94	1.38928
	57.8	0.968174		136.428	2.28523		128.531	2.15295		122.538	2.05256
	39.087	0.654724		161.309	2.70199		83.55	1.3995		78.862	1.32097
	57.579	0.964472		141.954	2.37779		71.638	1.19997		86.223	1.44427
	68.85	1.15327		186.257	3.11988		104.708	1.7539		97.305	1.6299
	85.242	1.42784		169.299	2.83583		135.094	2.26288		104.156	1.74466
	47.112	0.789146		134.501	2.25295		74.952	1.25548		106.898	1.79059
	57.268	0.959263		119.395	1.99992		92.815	1.55469		94.864	1.58901
	64.002	1.07206		158.453	2.65415		81.08	1.35812		108.916	1.82439
	47.702	0.799028		108.559	1.81841		48.477	0.81201		106.19	1.77873
	55.968	0.937487		108.597	1.81905		82.78	1.3866		118.974	1.99286
	72.461	1.21375		104.527	1.75087		47.631	0.797839		104.617	1.75238
	58.603	0.981625		148.295	2.484		110.267	1.84702		58.427	0.978677
	54.281	0.909229		90.949	1.52343		90.202	1.51092		70.145	1.17496
	52.727	0.883199		70.165	1.17529		127.848	2.14151		99.884	1.6731
	52.539	0.88005		97.183	1.62786		91.044	1.52503		90.554	1.51682
	40.843	0.684137		170.42	2.85461		83.223	1.39402		87.236	1.46124
	63.11	1.05712		111.423	1.86638		151.503	2.53774		101.637	1.70246
	59.232	0.992161		73.938	1.23849		153.687	2.57432		131.566	2.20379
	50.901	0.852613		65.546	1.09792		207.56	3.47672		110.353	1.84846
	64.004	1.07209		64.379	1.07838		163.329	2.73583		124.85	2.09129
	59.27	0.992797		115.461	1.93402		121.077	2.02809		86.928	1.45608
	44.158	0.739665		129.158	2.16345		173.378	2.90415		88.209	1.47754
	52.303	0.876097		69.434	1.16305		150.761	2.52531		89.715	1.50276
	65.667	1.09995		88.203	1.47744		147.421	2.46936		156.45	2.6206
	62.51	1.04707		82.504	1.38198		95.063	1.59235		142.343	2.3843
	59.493	0.996533		163.456	2.73796		88.285	1.47881		129.237	2.16477
	56.334	0.943618		119.476	2.00127		145.894	2.44379		108.411	1.81593
	80.241	1.34407		159.295	2.66826		140.854	2.35936		74.698	1.25122
	129.917	2.17616		120.726	2.02221		140.568	2.35457		112.319	1.88139
	66.468	1.11337		112.97	1.89229		114.419	1.91657		93.134	1.56003
	72.114	1.20794		126.433	2.11781		84.499	1.41539		88.879	1.48876
	58.027	0.971977		134.255	2.24883		83.969	1.40652		121.062	2.02784
	59.073	0.989497		134.247	2.24869		85.65	1.43467		102.002	1.70858
	64.088	1.0735		82.017	1.37382		159.369	2.6695		101.816	1.70546
	79.712	1.33521		97.4	1.63149		136.532	2.28697		92.654	1.55199
	47.774	0.800235		188.786	3.16224		96.008	1.60817		120.414	2.01698
	52.252	0.875243		147.623	2.47275		83.08	1.39162		117.291	1.96467
	57.193	0.958007		179.605	3.00846		127.961	2.1434		80.287	1.34484
	70.001	1.17255		194.804	3.26305		125.943	2.1096		119.21	1.99682
	70.69	1.18409		129.054	2.16171		79.653	1.33422		125.878	2.10851
	67.162	1.12499		147.59	2.47219		126.2	2.1139		103.239	1.7293
	64.55	1.08124		131.222	2.19802		97.355	1.63074		101.909	1.70702
	48.041	0.804707		126.121	2.11258		78.873	1.32116		96.043	1.60876
	69.173	1.15868		104.11	1.74389		172.273	2.88564		121.532	2.03571
	67.821	1.13603		89.99	1.50737		101.497	1.70012		124.087	2.07851
	63.325	1.06072		148.562	2.48848		81.579	1.36648		122.163	2.04628
	53.985	0.904271		172.967	2.89727		143.721	2.40739		87.652	1.46821
	64.64	1.08275		123.215	2.0639		92.078	1.54235		138.781	2.32464
	50.231	0.84139		81.858	1.37116		98.582	1.65129		117.861	1.97422
	55.948	0.937152		115.013	1.92652		90.488	1.51571		94.418	1.58154
	58.744	0.983987		113.39	1.89933		97.073	1.62601		100.645	1.68585
	58.755	0.984171		132.948	2.22693		66.905	1.12069		98.667	1.65271
	51.436	0.861575		125.055	2.09472		115.829	1.94018		103.099	1.72695
	64.46	1.07973		148.227	2.48286		113.132	1.89501
	64.682	1.08345		126.57	2.1201		106.684	1.787
	64.15	1.07454		114.396	1.91618		108.806	1.82255
	62.375	1.04481		98.499	1.6499		101.169	1.69462
	58.073	0.972747		158.245	2.65067		86.258	1.44486
	69.259	1.16012		145.586	2.43863
	69.517	1.16444		67.066	1.12338
	58.703	0.9833		148.714	2.49102
	48.802	0.817454		165.304	2.76891
	49.565	0.830235		167.604	2.80744
	80.535	1.34899		79.82	1.33702
	62.887	1.05338		108.325	1.81449
	58.13	0.973702		155.832	2.61025
	54.129	0.906683		198.658	3.3276
	70.36	1.17856		189.466	3.17363
	39.46	0.660972		118.386	1.98302
	56.838	0.95206		124.652	2.08797
	65.589	1.09864		105.31	1.76399
	52.636	0.881675		172.569	2.8906
	66.313	1.11077		215.181	3.60437
	52.654	0.881977		129.36	2.16683
	59.916	1.00362		109.511	1.83436
	62.792	1.05179		143.659	2.40635
	47.316	0.792563
	67.081	1.12363
Average	59.7018

## Sheet: Fig1D
	SS(N=107)			SS+PGN(N=98)			SS+PGN(ly) N=91			SS+PGN(pk) N=115			SS+PGN(AmiD) N=148			SS+PGN(NagZ) N=80
	original data	normalized data=original data/62.38		original data	normalized data=original data/62.38		original data	normalized data=original data/62.38		original data	normalized data=original data/62.38		original data	normalized data=original data/62.38		original data	normalized data=original data/62.38
	63.547	1.01871		196.85	3.15566		89.9644	1.4422		47.663	0.764075		63.8128	1.02297		54.318	0.87076
	63.3776	1.01599		142.775	2.28879		137.734	2.20799		54.199	0.868852		68.6475	1.10047		57.536	0.922347
	64.0176	1.02625		127.64	2.04618		172.318	2.7624		53.961	0.865037		63.3225	1.01511		58.466	0.937256
	54.6319	0.875792		92.6191	1.48476		90.0166	1.44304		55.11	0.883456		64.1988	1.02916		50.717	0.813033
	59.5699	0.954952		144.879	2.32252		110.063	1.7644		61.869	0.991808		66.4419	1.06512		63.172	1.0127
	59.5522	0.954669		148.475	2.38017		153.181	2.45562		53.671	0.860388		46.0821	0.738731		58.519	0.938105
	55.8066	0.894623		148.734	2.38432		186.525	2.99014		60.904	0.976339		60.0229	0.962213		51.325	0.82278
	72.4739	1.16181		188.58	3.02308		192.046	3.07865		49.928	0.800385		52.0146	0.833835		63.271	1.01428
	64.9117	1.04059		191.453	3.06915		105.165	1.68587		63.528	1.0184		64.3259	1.03119		53.933	0.864588
	58.5814	0.939105		154.364	2.47458		86.522	1.38702		61.595	0.987416		56.93	0.912633		58.736	0.941584
	67.334	1.07942		166.724	2.67271		100.755	1.61519		70.552	1.131		56.3757	0.903747		61.718	0.989388
	57.0581	0.914685		198.431	3.18101		91.366	1.46467		56.766	0.910003		49.0794	0.786781		57.171	0.916496
	64.537	1.03458		199.917	3.20483		139.88	2.24239		62.183	0.996842		63.9448	1.02508		55.681	0.89261
	64.365	1.03182		144.999	2.32445		105.366	1.6891		55.32	0.886823		73.3345	1.17561		51.264	0.821802
	65.015	1.04224		129.629	2.07805		175.003	2.80543		65.193	1.04509		56.4565	0.905041		57.394	0.920071
	55.483	0.889436		94.062	1.50789		91.419	1.46552		61.071	0.979016		67.1912	1.07713		69.382	1.11225
	60.498	0.96983		147.136	2.3587		111.778	1.79189		67.015	1.0743		71.8309	1.15151		58.931	0.94471
	60.48	0.969542		150.788	2.41725		155.568	2.49388		54.343	0.871161		56.9823	0.91347		49.109	0.787256
	56.676	0.90856		151.051	2.42147		189.431	3.03673		58.66	0.940366		93.8902	1.50513		51.711	0.828968
	73.603	1.17991		191.518	3.07018		195.038	3.12661		62.06	0.99487		60.9219	0.976625		55.329	0.886967
	65.923	1.0568		194.436	3.11696		106.803	1.71214		55.154	0.884162		60.4187	0.968559		74.454	1.19356
	59.494	0.953735		156.769	2.51313		87.87	1.40862		52.004	0.833665		59.2095	0.949175		58.333	0.935123
	68.383	1.09623		169.321	2.71435		102.325	1.64035		59.14	0.94806		60.1932	0.964944		52.314	0.838634
	57.947	0.928936		201.523	3.23057		92.558	1.48378		64.617	1.03586		47.8692	0.767381		60.299	0.96664
	56.403	0.904184		217.111	3.48046		95.795	1.53567		46.403	0.743876		64.807	1.03891		56.021	0.89806
	67.357	1.07979		198.64	3.18435		147.227	2.36016		63.223	1.01351		69.717	1.11762		49.812	0.798525
	56.737	0.909538		169.091	2.71066		95.848	1.53652		51.797	0.830346		64.309	1.03092		59.432	0.952741
	62.168	0.996601		210.096	3.368		163.129	2.61508		59.51	0.953992		65.199	1.04519		59.231	0.949519
	57.578	0.92302		153.692	2.4638		150.505	2.41271		52.683	0.84455		67.477	1.08171		61.106	0.979577
	73.612	1.18006		148.799	2.38536		176.187	2.82441		62.481	1.00162		46.8	0.75024		58.39	0.936037
	68.701	1.10133		188.431	3.0207		124.898	2.00221		51.155	0.820055		60.958	0.977204		61.207	0.981196
	59.854	0.959506		196.933	3.15699		150.246	2.40856		59.23	0.949503		52.825	0.846826		58.745	0.941728
	70.666	1.13283		171.95	2.75649		88.192	1.41379		63.754	1.02203		65.328	1.04726		55.019	0.881997
	63.577	1.01919		154.691	2.47982		143.989	2.30826		65.867	1.0559		57.817	0.926852		51.99	0.83344
	58.715	0.941247		164.408	2.63559		128.005	2.05202		65.157	1.04452		57.254	0.917826		46.957	0.752757
	75.912	1.21693		219.178	3.51359		153.557	2.46164		76.93	1.23325		49.844	0.799038		59.673	0.956605
	72.922	1.169		192.27	3.08224		96.578	1.54822		55.556	0.890606		64.941	1.04105		55.791	0.894373
	67.727	1.08572		207.798	3.33116		77.096	1.23591		58.16	0.93235		74.477	1.19392		57.304	0.918628
	67.354	1.07974		178.213	2.85689		74.704	1.19756		62.253	0.997964		57.336	0.919141		52.597	0.843171
	68.468	1.0976		154.267	2.47302		77.39	1.24062		56.945	0.912873		68.238	1.09391		57.241	0.917618
	47.006	0.753543		217.705	3.48998		64.281	1.03047		57.088	0.915165		72.95	1.16945		66.261	1.06222
	58.128	0.931837		142.588	2.2858		151.955	2.43596		57.631	0.92387		57.87	0.927701		40.386	0.647419
	62.688	1.00494		102.093	1.63663		90.075	1.44397		54.343	0.871161		95.353	1.52858		59.928	0.960693
	60.613	0.971674		128.495	2.05987		65.252	1.04604		55.827	0.89495		61.871	0.99184		58.399	0.936181
	72.058	1.15515		167.351	2.68277		91.235	1.46257		56.152	0.90016		61.36	0.983649		45.772	0.733761
	63.125	1.01194		163.134	2.61517		161.567	2.59004		48.377	0.775521		60.132	0.963963		52.367	0.839484
	55.047	0.882446		216.466	3.47012		100.939	1.61813		49.391	0.791776		61.131	0.979978		43.091	0.690782
	66.167	1.06071		223.696	3.58602		81.895	1.31284		75.527	1.21076		48.615	0.779336		59.249	0.949808
	61.358	0.983617		157.269	2.52114		133.758	2.14424		58.062	0.930779		53.914	0.864283		66.884	1.0722
	66.618	1.06794		168.577	2.70242		61.959	0.993251		53.025	0.850032		54.24	0.869509		43.32	0.694453
	62.425	1.00072		234.904	3.76569		69.584	1.11549		53.59	0.859089		59.78	0.95832		55.338	0.887111
	65.601	1.05164		229.965	3.68652		69.708	1.11747		69.007	1.10624		56.174	0.900513		52.88	0.847708
	63.186	1.01292		193.849	3.10755		76.69	1.2294		56.346	0.90327		57.341	0.919221		58.854	0.943475
	60.988	0.977685		154.238	2.47256		126.852	2.03354		46.951	0.752661		61.068	0.978968		48.669	0.780202
	62.46	1.00128		214.924	3.4454		77.311	1.23936		59.598	0.955402		64.106	1.02767		55.506	0.889804
	76.084	1.21969		210.019	3.36677		80.002	1.28249		55.945	0.896842		56.915	0.912392		51.886	0.831773
	59.766	0.958096		169.912	2.72382		164.657	2.63958		55.45	0.888907		59.151	0.948237		49.803	0.798381
	57.897	0.928134		201.263	3.2264		78.256	1.2545		44.61	0.715133		64.561	1.03496		51.181	0.820471
	66.288	1.06265		163.653	2.62349		87.46	1.40205		57.455	0.921048		52.238	0.837416		46.361	0.743203
	61.299	0.982671		138.931	2.22717		103.641	1.66145		62.315	0.998958		62.128	0.99596		61.714	0.989324
	74.867	1.20018		115.732	1.85527		66.373	1.06401		49.124	0.787496		59.664	0.95646		51.368	0.823469
	62.301	0.998734		130.976	2.09965		197.003	3.15811		74.207	1.1896		63.149	1.01233		40.614	0.651074
	70.48	1.12985		196.373	3.14801		60.288	0.966464		46.92	0.752164		64.034	1.02651		59.106	0.947515
	59.301	0.950641		170.538	2.73386		65.641	1.05228		63.672	1.02071		46.1	0.739019		69.849	1.11973
	64.949	1.04118		156.982	2.51654		228.62	3.66496		53.166	0.852292		56.77	0.910067		59.575	0.955034
	69.566	1.1152		123.315	1.97684		109.597	1.75693		59.644	0.95614		40.938	0.656268		60.743	0.973758
	65.502	1.05005		161.485	2.58873		97.995	1.57094		62.711	1.00531		57.896	0.928118		55.331	0.886999
	62.942	1.00901		180.296	2.89029		113.693	1.82259		45.781	0.733905		63.171	1.01268		61.634	0.988041
	70.879	1.13625		149.368	2.39449		88.998	1.42671		50.344	0.807054		60.152	0.964283		71.008	1.13831
	62.511	1.0021		109.958	1.76271		77.128	1.23642		42.685	0.684274		69.014	1.10635		62.234	0.99766
	71.978	1.15386		195.832	3.13934		83.188	1.33357		58.549	0.938586		61.376	0.983905		60.267	0.966127
	71.477	1.14583		196.462	3.14944		87.845	1.40822		66.464	1.06547		65.756	1.05412		48.11	0.771241
	49.96	0.800898		158.94	2.54793		102.142	1.63742		49.894	0.79984		50.205	0.804825		28.619	0.458785
	73.989	1.1861		212.273	3.4029		84.22	1.35011		47.05	0.754248		45.398	0.727765		50.235	0.805306
	64.522	1.03434		151.799	2.43346		100.494	1.611		40.879	0.655322		63.086	1.01132		53.828	0.862905
	53.808	0.862584		124.732	1.99955		110.97	1.77894		48.409	0.776034		40.851	0.654873		60.103	0.963498
	49.97	0.801058		117.045	1.87632		79.211	1.26981		48.642	0.779769		44.742	0.717249		55.224	0.885284
	63.478	1.0176		211.169	3.3852		74.283	1.19081		51.811	0.830571		51.116	0.819429		62.222	0.997467
	55.388	0.887913		133.022	2.13245		160.514	2.57316		46.626	0.747451		63.199	1.01313		45.718	0.732895
	53.713	0.861061		136.017	2.18046		98.862	1.58483		60.37	0.967778		48.87	0.783424		57.18	0.91664
	70.429	1.12903		206.84	3.31581		82.824	1.32773		40.859	0.655002		48.015	0.769718
	55.981	0.897419		199.401	3.19655		84.532	1.35511		40.751	0.65327		69.046	1.10686
	68.607	1.09982		131.259	2.10418		74.259	1.19043		45.305	0.726274		48.016	0.769734
	51.508	0.825713		128.546	2.06069		161.541	2.58963		46.371	0.743363		63.722	1.02151
	53.028	0.85008		141.85	2.27397		83.274	1.33495		59.521	0.954168		38.868	0.623084
	66.698	1.06922		271.091	4.3458		104.151	1.66962		49.104	0.787175		50.691	0.812616
	69.803	1.119		152.303	2.44154		185.958	2.98105		49.888	0.799744		56.18	0.900609
	73.306	1.17515		233.049	3.73596		122.455	1.96305		58.91	0.944373		75.029	1.20277
	64.04	1.02661		263.191	4.21916		110.354	1.76906		48.438	0.776499		48.115	0.771321
	65.218	1.0455		243.626	3.90551		145.884	2.33863		44.358	0.711093		69.907	1.12066
	49.82	0.798653		174.336	2.79474		145.697	2.33564		47.343	0.758945		61.86	0.991664
	66.509	1.06619		218.95	3.50994					43.917	0.704024		70.373	1.12813
	46.683	0.748365		200.662	3.21677					51.78	0.830074		51.584	0.826932
	55.1	0.883296		256.92	4.11863					60.92	0.976595		58.39	0.936037
	59.765	0.95808		207.606	3.32809					31.603	0.506621		47.783	0.765999
	63.403	1.0164		188.846	3.02735					52.203	0.836855		58.559	0.938746
	74.489	1.19412		137.876	2.21026					58.88	0.943892		36.379	0.583184
	51.385	0.823742		141.671	2.2711					62.96	1.0093		51.251	0.821593
	56.153	0.900176								59.482	0.953543		48.254	0.773549
	51.44	0.824623								54.333	0.871		90.287	1.44737
	70.092	1.12363								35.597	0.570648		51.64	0.827829
	55.767	0.893988								62.746	1.00587		60.367	0.96773
	56.59	0.907182								57.065	0.914796		54.683	0.876611
	46.936	0.752421								64.295	1.0307		64.328	1.03123
	63.646	1.02029								48.156	0.771978		48.964	0.784931
	68.032	1.09061								48.688	0.780507		53.19	0.852677
	38.529	0.61765								42.149	0.675681		58.213	0.9332
Average	62.3772									41.308	0.662199		46.077	0.73865
										49.805	0.798413		53.459	0.856989
										62.149	0.996297		48.545	0.778214
										60.025	0.962248		61.304	0.982751
										61.343	0.983376		58.214	0.933216
										58.055	0.930667		57.652	0.924206
										47.725	0.765069		42.878	0.687368
										59.735	0.957599		45.679	0.73227
													46.9	0.751844
													46.7	0.748637
													49.116	0.787368
													57.606	0.923469
													50.756	0.813658
													56.55	0.906541
													52.04	0.834242
													53.355	0.855322
													56.584	0.907086
													51.161	0.820151
													48.548	0.778262
													51.304	0.822443
													51.705	0.828871
													51.433	0.824511
													59.084	0.947163
													52.571	0.842754
													57.494	0.921674
													61.069	0.978984
													59.179	0.948685
													55.087	0.883088
													50.081	0.802837
													48.148	0.77185
													54.517	0.87395
													51.746	0.829529
													46.532	0.745944
													55.303	0.88655
													60.067	0.962921
													71.33	1.14348
													58.735	0.941568
													59.198	0.94899
													39.774	0.637608
													51.297	0.822331
													50.788	0.814171

## Sheet: Fig1E
	SS				SS+PGN
	body width	intestine width	intestine/body width		body width	intestine width	intestine/body width
	1.924	1.085	0.563929		2.289	0.396	0.173001
	1.823	0.87	0.477235		2.409	0.751	0.311748
	1.804	0.945	0.523836		2.249	0.258	0.114718
	1.854	1.036	0.558792		2.329	0.636	0.273079
	1.732	0.931	0.537529		2.501	0.781	0.312275
	1.879	0.991	0.527408		2.361	0.427	0.180856
	1.804	0.819	0.453991		2.289	0.454	0.19834
	1.798	1.083	0.602336		2.244	0.649	0.289216
	1.99	1.057	0.531156		1.965	0.417	0.212214
	2.923	1.749	0.598358		2.537	0.693	0.273157
	1.822	0.959	0.526345		2.46	0.48	0.195122
	1.928	1.282	0.664938		1.93	0.71	0.367876
	1.997	1.21	0.605909
