# Supplementary material for: Bacterial peptidoglycan acts as a digestive signal mediating host adaptation to diverse food resources in C. elegans
Source: Nat Commun. 2024 Apr 16;15:3286. doi: 10.1038/s41467-024-47530-y (PMC11021419; doi:10.1038/s41467-024-47530-y)
Supplement: Supplementary file 4 — Source Data [file 41467_2024_47530_MOESM4_ESM.zip › 6-source data-HFR/Fig2.xlsx]

## Sheet: Fig2A
E.coli binding &PGN binding pro overlap		Gut specific expression genes:
rpl-18		daf-21	C47E8.5
daf-21		vit-6	K07H8.6
vit-6		rpa-2	M04F3.1
tbb-2		mlc-2	C36E6.5
rpa-2		hsp-3	C15H9.6
rps-19		vit-1	K09F5.2
mlc-2		lev-11	Y105E8B.1
rpa-0		rpac-19	F58A4.9
hsp-3		rpl-5	F54C9.5
myo-2		mdh-2	F20H11.3
vit-1		mlc-1	C36E6.3
atp-5		act-5	T25C8.2
ucr-1		hsp-4	F43E2.8
lev-11		rps-12	F54E7.2
rpac-19		tkt-1	F01G10.1
myo-5		mlc-3	F09F7.2
rpl-5		gfi-1	F57F4.4
mdh-2		spc-1	K10B3.10
unc-15		H28O16.1
mlc-1		F27D4.1
act-5		vit-2	C42D8.2
mup-2		vit-5	C04F6.1
lin-53		tbb-1	K01G5.7
hsp-4
rps-12
atp-2
tkt-1
unc-54
hsp-1
myo-3
rps-8
lmn-1
mlc-3
cpl-1
let-75
ifb-1
gfi-1
spc-1
H28O16.1
hsp-6
F27D4.1
vit-2
vit-5
tbb-1

## Sheet: Fig2B
	control RNAi(N=93)			bcf-1 RNAi(N=70)
	original data	normalized data=original data/0.86		original data	normalized data=original data/0.86
	0.898	1.04419		0.906	1.05349
	1.108	1.28837		0.604	0.702326
	0.723	0.840698		0.553	0.643023
	0.752	0.874419		0.624	0.725581
	0.86	1		0.55	0.639535
	1.04	1.2093		0.688	0.8
	0.782	0.909302		0.619	0.719767
	0.803	0.933721		0.484	0.562791
	0.685	0.796512		0.518	0.602326
	0.521	0.605814		0.764	0.888372
	0.855	0.994186		0.574	0.667442
	0.652	0.75814		0.51	0.593023
	0.654	0.760465		0.631	0.733721
	0.95	1.10465		0.637	0.740698
	0.988	1.14884		0.622	0.723256
	0.776	0.902326		0.577	0.67093
	0.73	0.848837		0.629	0.731395
	0.82	0.953488		0.67	0.77907
	1.012	1.17674		0.589	0.684884
	0.725	0.843023		0.554	0.644186
	0.962	1.1186		0.875	1.01744
	0.813	0.945349		0.599	0.696512
	1.017	1.18256		0.609	0.70814
	0.652	0.75814		0.758	0.881395
	0.913	1.06163		0.844	0.981395
	0.782	0.909302		0.749	0.87093
	0.8	0.930233		0.481	0.559302
	0.746	0.867442		0.536	0.623256
	0.771	0.896512		0.583	0.677907
	0.593	0.689535		0.554	0.644186
	0.738	0.85814		0.611	0.710465
	1.042	1.21163		0.703	0.817442
	0.597	0.694186		0.594	0.690698
	0.836	0.972093		0.654	0.760465
	1.007	1.17093		0.536	0.623256
	0.882	1.02558		0.599	0.696512
	1.126	1.3093		0.567	0.659302
	0.535	0.622093		0.558	0.648837
	0.608	0.706977		0.603	0.701163
	0.947	1.10116		0.527	0.612791
	1.144	1.33023		0.691	0.803488
	0.739	0.859302		0.526	0.611628
	0.779	0.905814		0.547	0.636047
	0.814	0.946512		0.601	0.698837
	0.827	0.961628		0.577	0.67093
	0.794	0.923256		0.593	0.689535
	0.836	0.972093		0.495	0.575581
	1.045	1.21512		0.55	0.639535
	1.083	1.2593		0.626	0.727907
	1.095	1.27326		0.601	0.698837
	0.783	0.910465		0.666	0.774419
	0.69	0.802326		0.531	0.617442
	0.864	1.00465		0.574	0.667442
	1.141	1.32674		0.568	0.660465
	0.963	1.11977		0.614	0.713953
	0.766	0.890698		0.631	0.733721
	0.88	1.02326		0.546	0.634884
	1.06	1.23256		0.493	0.573256
	1.125	1.30814		0.58	0.674419
	0.783	0.910465		0.576	0.669767
	0.737	0.856977		0.585	0.680233
	0.724	0.84186		0.577	0.67093
	0.981	1.1407		0.601	0.698837
	0.96	1.11628		0.542	0.630233
	0.845	0.982558		0.465	0.540698
	0.866	1.00698		0.61	0.709302
	0.861	1.00116		0.605	0.703488
	1.162	1.35116		0.439	0.510465
	0.969	1.12674		0.581	0.675581
	0.9	1.04651		0.627	0.72907
	0.842	0.97907
	0.925	1.07558
	0.806	0.937209
	0.98	1.13953
	1.114	1.29535
	1.096	1.27442
	1.046	1.21628
	0.962	1.1186
	0.972	1.13023
	0.772	0.897674
	0.665	0.773256
	0.814	0.946512
	0.823	0.956977
	0.917	1.06628
	0.711	0.826744
	0.776	0.902326
	1.103	1.28256
	0.664	0.772093
	0.812	0.944186
	0.979	1.13837
	0.777	0.903488
	0.919	1.0686
	0.72	0.837209
Average	0.861419

## Sheet: Fig2C
	N2(N=277)			bcf-1(ok2599)(N=270)			bcf-1(ylf1)(N=224)
	original data	normalized data=original data/298.4		original data	normalized data=original data/298.4		original data	normalized data=original data/298.4
	323.37	1.08368		235.821	0.790285		143.599	0.48123
	218.502	0.732245		114.716	0.384437		162.842	0.545717
	389.711	1.306		106.903	0.358254		133.893	0.448703
	381.225	1.27756		129.943	0.435466		150.827	0.505452
	290.966	0.975087		139.577	0.467751		142.41	0.477245
	220.322	0.738345		125.791	0.421552		130.42	0.437064
	253.686	0.850154		100.922	0.33821		101.953	0.341666
	313.731	1.05138		161.422	0.540958		140.87	0.472084
	313.362	1.05014		125.571	0.420814		145.354	0.487111
	303.061	1.01562		99.397	0.3331		138.955	0.465667
	286.927	0.961552		136.446	0.457259		128.375	0.430211
	341.86	1.14564		171.673	0.575312		159.362	0.534055
	358.071	1.19997		159.827	0.535613		148.35	0.497151
	356.762	1.19558		111.56	0.373861		159.715	0.535238
	374.852	1.25621		111.798	0.374658		126.166	0.422808
	290.971	0.975104		98.344	0.329571		184.761	0.619172
	231.494	0.775784		107.8	0.36126		132.177	0.442952
	203.135	0.680747		100.422	0.336535		145.507	0.487624
	211.98	0.710389		114.984	0.385335		131.701	0.441357
	338.501	1.13439		91.101	0.305298		145.25	0.486763
	392.177	1.31427		106.928	0.358338		133.06	0.445912
	306.797	1.02814		107.376	0.359839		191.141	0.640553
	334.63	1.12141		85.412	0.286233		117.158	0.392621
	221.814	0.743345		104.993	0.351853		195.099	0.653817
	362.771	1.21572		90.67	0.303854		128.199	0.429621
	276.329	0.926036		111.259	0.372852		119.893	0.401786
	214.496	0.71882		114.977	0.385312		193.665	0.649011
	347.651	1.16505		92.681	0.310593		132.571	0.444273
	284.818	0.954484		92.839	0.311123		169.92	0.569437
	405.659	1.35945		96.262	0.322594		123.104	0.412547
	324.312	1.08684		86.361	0.289414		133.376	0.446971
	231.671	0.776377		162.06	0.543097		140.153	0.469682
	358.744	1.20223		92.079	0.308576		120.723	0.404568
	298.296	0.999651		101.516	0.340201		157.544	0.527962
	334.497	1.12097		146.798	0.49195		142.437	0.477336
	320.072	1.07263		90.23	0.302379		121.663	0.407718
	299.3	1.00302		112.738	0.377808		119.886	0.401763
	270.191	0.905466		69.812	0.233954		185.171	0.620546
	405.176	1.35783		88.115	0.295292		124.221	0.41629
	256.402	0.859256		84.399	0.282838		180.227	0.603978
	286.555	0.960305		98.865	0.331317		109.805	0.367979
	308.62	1.03425		96.516	0.323445		119.19	0.39943
	366.731	1.22899		91.709	0.307336		112.792	0.377989
	298.674	1.00092		90.724	0.304035		158.59	0.531468
	339.51	1.13777		103.109	0.34554		162.665	0.545124
	263.271	0.882275		139.54	0.467627		167.407	0.561015
	271.769	0.910754		114.14	0.382507		76.269	0.255593
	269.893	0.904467		86.376	0.289464		164.304	0.550617
	215.802	0.723197		140.947	0.472342		173.488	0.581394
	368.804	1.23594		137.753	0.461639		128.598	0.430958
	257.062	0.861468		134.693	0.451384		193.877	0.649722
	234.719	0.786592		72.171	0.24186		93.434	0.313117
	274.968	0.921475		145.986	0.489229		141.539	0.474326
	282.117	0.945432		130.735	0.43812		202.369	0.67818
	234.821	0.786934		137.514	0.460838		130.749	0.438167
	345.64	1.15831		133.699	0.448053		117.904	0.395121
	291.439	0.976672		121.625	0.40759		132.543	0.444179
	284.551	0.953589		180.3	0.604223		173.364	0.580979
	355.294	1.19066		90.442	0.30309		109.292	0.36626
	391.925	1.31342		157.422	0.527554		125.789	0.421545
	333.783	1.11858		125.464	0.420456		190.763	0.639286
	322.725	1.08152		136.164	0.456314		101.89	0.341454
	273.233	0.91566		135.533	0.454199		168.998	0.566347
	295.858	0.991481		106.799	0.357905		134.593	0.451049
	227.427	0.762155		109.128	0.36571		94.716	0.317413
	239.938	0.804082		108.59	0.363908		147.706	0.494993
	366.245	1.22736		122.462	0.410395		162.482	0.544511
	240.824	0.807051		110.898	0.371642		142.765	0.478435
	364.263	1.22072		131.138	0.439471		158.139	0.529956
	301.113	1.00909		91.387	0.306257		132.733	0.444816
	331.746	1.11175		220.704	0.739625		123.258	0.413063
	332.373	1.11385		156.097	0.523113		104.266	0.349417
	180.915	0.606284		119.366	0.40002		118.912	0.398499
	235.794	0.790194		135.67	0.454658		126.192	0.422895
	216.448	0.725362		114.179	0.382637		129.824	0.435067
	424.408	1.42228		89.849	0.301103		138.857	0.465338
	289.354	0.969685		120.909	0.405191		128.895	0.431954
	406.597	1.36259		211.698	0.709444		141.327	0.473616
	204.115	0.684032		126.115	0.422637		144.998	0.485918
	323.408	1.08381		110.201	0.369306		142.49	0.477513
	198.213	0.664253		120.572	0.404062		147.459	0.494166
	228.548	0.765912		111.427	0.373415		171.437	0.574521
	234.279	0.785117		136.765	0.458328		158.159	0.530023
	242.237	0.811786		152.458	0.510918		164.872	0.55252
	230.689	0.773086		119.029	0.398891		162.421	0.544306
	317.214	1.06305		132.318	0.443425		125.03	0.419001
	353.584	1.18493		115.73	0.387835		128.207	0.429648
	400.651	1.34266		187.353	0.627859		159.747	0.535345
	216.032	0.723968		123.581	0.414145		174.875	0.586042
	202.673	0.679199		93.842	0.314484		164.668	0.551836
	273.254	0.915731		107.708	0.360952		122.699	0.41119
	292.984	0.98185		112.908	0.378378		138.891	0.465452
	339.059	1.13626		125.525	0.42066		137.411	0.460493
	361.765	1.21235		112.266	0.376227		132.183	0.442973
	295.84	0.991421		124.315	0.416605		142.284	0.476823
	283.159	0.948924		112.23	0.376106		111.058	0.372178
	305.564	1.02401		104.962	0.351749		113.441	0.380164
	311.973	1.04549		124.362	0.416763		109.921	0.368368
	360.564	1.20832		143.932	0.482346		188.054	0.630208
	314.236	1.05307		111.919	0.375064		146.082	0.489551
	309.356	1.03672		116.125	0.389159		142.459	0.47741
	287.266	0.962688		110.916	0.371702		211.201	0.707778
	429.677	1.43994		162.632	0.545013		118.564	0.397332
	250.303	0.838817		96.55	0.323559		141.476	0.474115
	395.818	1.32647		94.667	0.317249		138.929	0.46558
	296.357	0.993153		108.849	0.364775		157.718	0.528546
	391.281	1.31126		90.802	0.304296		138.172	0.463043
	361.976	1.21306		103.97	0.348425		147.056	0.492815
	321.868	1.07865		107.459	0.360117		152.823	0.512141
	267.75	0.897286		105.215	0.352597		139.531	0.467597
	294.192	0.985898		142.063	0.476082		138.435	0.463924
	227.126	0.761146		71.632	0.240054		135.728	0.454853
	327.646	1.09801		99.084	0.332051		157.417	0.527537
	265.837	0.890875		91.607	0.306994		115.595	0.387383
	332.435	1.11406		82.013	0.274842		197.386	0.661481
	295.873	0.991532		115.528	0.387158		129.595	0.4343
	315.795	1.05829		117.177	0.392684		151.523	0.507785
	232.79	0.780127		102.688	0.344129		127.29	0.426575
	321.26	1.07661		99.115	0.332155		132.414	0.443747
	210.853	0.706612		98.788	0.331059		166.194	0.55695
	201.755	0.676123		94.216	0.315737		87.096	0.291877
	358.837	1.20254		100.954	0.338318		142.916	0.478941
	301.336	1.00984		90.963	0.304836		121.184	0.406113
	286.183	0.959058		117.663	0.394313		115.087	0.38568
	351.789	1.17892		118.748	0.397949		158.696	0.531823
	389.592	1.3056		110.413	0.370017		149.048	0.499491
	343.963	1.15269		155.733	0.521893		150.618	0.504752
	317.977	1.06561		109.079	0.365546		200.031	0.670345
	376.132	1.2605		126.451	0.423763		259.222	0.868706
	286.135	0.958897		188.597	0.632027		156.474	0.524377
	208.572	0.698968		124.559	0.417423		221.585	0.742577
	244.353	0.818877		103.095	0.345493		170.122	0.570114
	204.179	0.684246		216.742	0.726347		164.184	0.550214
	250.318	0.838867		207.103	0.694045		230.212	0.771488
	321.246	1.07656		121.106	0.405851		182.469	0.611491
	363.96	1.21971		134.162	0.449605		182.193	0.610566
	204.904	0.686676		156.319	0.523857		135.018	0.452473
	310.748	1.04138		121.835	0.408294		204.245	0.684467
	289.759	0.971042		167.563	0.561538		155.564	0.521327
	284.548	0.953579		116.287	0.389702		141.671	0.474769
	269.181	0.902081		149.41	0.500704		111.878	0.374926
	280.295	0.939326		121.298	0.406495		140.3	0.470174
	325.366	1.09037		180.614	0.605275		138.955	0.465667
	335.554	1.12451		127.134	0.426052		184.716	0.619021
	324.887	1.08876		126.518	0.423988		184.078	0.616883
	318.388	1.06698		115.046	0.385543		206.223	0.691096
	267.165	0.895325		100.427	0.336552		123.306	0.413224
	279.607	0.937021		86.85	0.291052		115.846	0.388224
	270.43	0.906267		121.602	0.407513		240.929	0.807403
	319.319	1.0701		110.373	0.369883		161.16	0.54008
	348.431	1.16766		113.457	0.380218		209.334	0.701521
	303.211	1.01612		106.972	0.358485		175.776	0.589062
	360.912	1.20949		105.153	0.352389		187.027	0.626766
	284.467	0.953308		109.191	0.365922		192.362	0.644645
	207.2	0.69437		108.831	0.364715		224.115	0.751056
	217.607	0.729246		110.724	0.371059		131.166	0.439564
	271.442	0.909658		148.22	0.496716		204.022	0.68372
	199.866	0.669792		80.005	0.268113		194.007	0.650158
	226.621	0.759454		117.697	0.394427		211.34	0.708244
	213.431	0.715251		109.421	0.366692		198.93	0.666655
	214.898	0.720168		122.895	0.411847		189.023	0.633455
	313.913	1.05199		135.871	0.455332		189.645	0.63554
	300.755	1.00789		129.677	0.434574		136.625	0.457859
	261.785	0.877296		123.661	0.414414		123.77	0.414779
	182.103	0.610265		114.051	0.382208		179.607	0.6019
	279.393	0.936304		131.142	0.439484		182.64	0.612064
	206.794	0.693009		228.515	0.765801		204.972	0.686903
	232.539	0.779286		131.907	0.442048		254.434	0.852661
	328.057	1.09939		132.587	0.444326		185.039	0.620104
	278.415	0.933026		136.69	0.458076		184.998	0.619966
	283.347	0.949554		131.403	0.440359		155.921	0.522523
	214.91	0.720208		179.681	0.602148		153.58	0.514678
	261.634	0.87679		121.975	0.408763		172.363	0.577624
	272.924	0.914625		109.397	0.366612		140.267	0.470064
	294.849	0.9881		131.118	0.439403		162.03	0.542996
	274.377	0.919494		95.69	0.320677		141.949	0.4757
	214.802	0.719846		112.905	0.378368		153.061	0.512939
	180.039	0.603348		226.142	0.757849		135.902	0.455436
	287.912	0.964853		122.797	0.411518		142.833	0.478663
	275.562	0.923465		169.013	0.566397		146.298	0.490275
	242.586	0.812956		201.886	0.676562		209.898	0.703412
	196.843	0.659662		152.773	0.511974		121.558	0.407366
	291.3	0.976206		102.053	0.342001		127.767	0.428174
	231.759	0.776672		164.719	0.552007		197.57	0.662098
	262.206	0.878706		170.762	0.572259		143.546	0.481052
	153.558	0.514605		92.805	0.311009		151.659	0.508241
	278.213	0.932349		117.214	0.392808		217.191	0.727852
	281.406	0.94305		111.187	0.372611		145.928	0.489035
	229.745	0.769923		107.721	0.360995		128.692	0.431273
	287.782	0.964417		85.149	0.285352		196.833	0.659628
	170.541	0.571518		103.383	0.346458		202.048	0.677105
	293.899	0.984916		110.946	0.371803		193.413	0.648167
	332.273	1.11352		108.375	0.363187		161.783	0.542168
	362.142	1.21361		106.136	0.355684		129.316	0.433365
	368.713	1.23563		161.336	0.54067		134.335	0.450184
	398.517	1.33551		120.904	0.405174		191.46	0.641622
	244.217	0.818422		97.146	0.325556		128.583	0.430908
	326.063	1.0927		104.52	0.350268		127.684	0.427895
	297.472	0.99689		132.014	0.442406		141.742	0.475007
	278.605	0.933663		100.991	0.338442		205.171	0.68757
	282.583	0.946994		79.098	0.265074		180.229	0.603985
	217.055	0.727396		93.715	0.314058		153.544	0.514558
	375.74	1.25918		84.788	0.284142		163.796	0.548914
	404.008	1.35391		91.524	0.306716		138.864	0.465362
	257.97	0.864511		99.482	0.333385		271.279	0.909112
	387.17	1.29749		94.279	0.315948		151.42	0.50744
	395.548	1.32556		110.937	0.371773		176.952	0.593003
	234.561	0.786062		77.092	0.258351		123.661	0.414414
	282.168	0.945603		75.449	0.252845		142.761	0.478422
	385.677	1.29248		92.035	0.308428		123.001	0.412202
	253.528	0.849625		110.715	0.371029		172.313	0.577456
	383.775	1.28611		71.939	0.241082		207.321	0.694775
	363.441	1.21797		105.435	0.353334		120.072	0.402386
	337.585	1.13132		118.641	0.39759		163.649	0.548422
	280.895	0.941337		116.519	0.390479		146.506	0.490972
	396.559	1.32895		133.018	0.445771		152.039	0.509514
	378.792	1.26941		120.191	0.402785		227.18	0.761327
	358.779	1.20234		92.869	0.311223		138.72	0.464879
	345.792	1.15882		213.978	0.717084		153.591	0.514715
	340.113	1.13979		73.466	0.2462		161.199	0.540211
	361.307	1.21081		116.191	0.38938		179.164	0.600416
	390.262	1.30785		87.902	0.294578		223.636	0.74945
	297.376	0.996568		80.455	0.269621		141.829	0.475298
	315.962	1.05885		76.42	0.256099		225.971	0.757275
	235.593	0.789521		96.98	0.325
	366.436	1.228		85.948	0.288029
	265.09	0.888371		143.588	0.481193
	407.81	1.36666		98.987	0.331726
	349.984	1.17287		76.613	0.256746
	232.392	0.778794		138.555	0.464326
	281.573	0.943609		117.656	0.39429
	322.904	1.08212		97.83	0.327849
	310.61	1.04092		114.75	0.384551
	347.071	1.16311		216.853	0.726719
	347.631	1.16498		119.611	0.400841
	228.083	0.764353		191.313	0.641129
	177.772	0.595751		116.429	0.390178
	404.315	1.35494		141.519	0.474259
	388.965	1.3035		75.016	0.251394
	284.368	0.952976		101.896	0.341475
	276.564	0.926823		124.024	0.41563
	368.946	1.23641		97.335	0.32619
	283.047	0.948549		170.303	0.570721
	330.717	1.1083		113.993	0.382014
	389.257	1.30448		173.874	0.582688
	384.249	1.2877		163.83	0.549028
	310.175	1.03946		97.177	0.32566
	283.799	0.951069		91.965	0.308194
	252.323	0.845586		220.209	0.737966
	416.882	1.39706		126.376	0.423512
	193.921	0.649869		94.282	0.315958
	314.507	1.05398		154.815	0.518817
	306.579	1.02741		100.642	0.337272
	292.084	0.978834		99.613	0.333824
	269.27	0.902379		107.671	0.360828
	338.235	1.1335		96.94	0.324866
	389.505	1.30531		90.847	0.304447
	337.147	1.12985		118.007	0.395466
	264.979	0.887999		98.737	0.330888
	267.397	0.896103		135.041	0.45255
	366.39	1.22785		110.559	0.370506
	290.128	0.972279		94.197	0.315674
	309.577	1.03746		68.61	0.229926
	288.837	0.967952		139.042	0.465958
	329.417	1.10394		99.831	0.334554
	227.106	0.761079		107.267	0.359474
	322.98	1.08237		57.894	0.194015
	304.859	1.02165		97.145	0.325553
	256.964	0.861139		88.742	0.297393
	283.459	0.94993		142.723	0.478294
	330.405	1.10726
	293.585	0.983864
	311.742	1.04471
	319.463	1.07059
	355.843	1.1925
	306.308	1.0265
	306.041	1.02561
Average	298.395

## Sheet: Fig2D
	N2				bcf-1(ok2599)				bcf-1(ylf1)
	body width	intestine width	intestine/body width		body width	intestine width	intestine/body width		body width	intestine width	intestine/body width
	3.558	0.236	0.0663294		2.451	0.867	0.353733		2.511	0.567	0.225806
	3.518	0.171	0.0486072		2.464	0.587	0.238231		2.997	0.333	0.111111
	3.514	0.258	0.0734206		3.045	0.68	0.223317		2.997	0.689	0.229897
	4.408	0.352	0.0798548		2.304	0.296	0.128472		2.301	0.412	0.179053
	4.157	0.339	0.0815492		3.586	0.471	0.131344		2.854	0.792	0.277505
	3.892	0.261	0.0670606		2.107	0.391	0.185572		2.801	0.331	0.118172
	4.593	0.283	0.0616155		1.722	0.251	0.145761		2.699	0.531	0.19674
	4.258	0.286	0.0671677		2.074	0.634	0.305689		2.277	0.281	0.123408
	3.837	0.209	0.0544696		3.169	0.548	0.172925		2.127	0.23	0.108134
	3.308	0.356	0.107618		2.567	0.399	0.155434		2.491	0.333	0.133681
	3.158	0.26	0.0823306		2.643	0.534	0.202043		2.941	0.615	0.209113
	4.417	0.221	0.050034		2.928	0.442	0.150956		2.729	0.286	0.1048
	3.928	0.229	0.0582994		2.562	0.555	0.216628		2.665	0.397	0.148968
	4.529	0.405	0.0894237		2.465	0.408	0.165517		2.682	0.5	0.186428
	3.429	0.254	0.0740741		2.404	0.329	0.136855		2.98	0.472	0.158389
	4.05	0.305	0.0753086		2.936	0.304	0.103542		2.227	0.425	0.19084
	4.267	0.295	0.0691352		2.852	0.469	0.164446		2.851	0.355	0.124518
	3.918	0.305	0.0778458		2.929	0.251	0.0856948		2.82	0.5	0.177305
	4.375	0.178	0.0406857		2.71	0.289	0.106642		2.563	0.44	0.171674
	4.062	0.211	0.0519449		2.438	0.379	0.155455		2.613	0.45	0.172216
	3.117	0.261	0.0837344		2.525	0.46	0.182178		2.417	0.352	0.145635
	4.327	0.35	0.0808875		2.344	0.368	0.156997		2.675	0.483	0.180561
	4.417	0.218	0.0493548		2.563	0.418	0.16309		2.734	0.373	0.13643
	4.437	0.294	0.066261		2.442	0.685	0.280508		2.877	0.42	0.145985
	3.706	0.409	0.110362		2.561	0.525	0.204998		3.08	0.352	0.114286
									2.378	0.425	0.178722
									2.329	0.477	0.204809
									2.35	0.292	0.124255
									2.356	0.427	0.181239
									2.621	0.546	0.208317
