# Supplementary material for: Bacterial peptidoglycan acts as a digestive signal mediating host adaptation to diverse food resources in C. elegans
Source: Nat Commun. 2024 Apr 16;15:3286. doi: 10.1038/s41467-024-47530-y (PMC11021419; doi:10.1038/s41467-024-47530-y)
Supplement: Supplementary file 4 — Source Data [file 41467_2024_47530_MOESM4_ESM.zip › 6-source data-HFR/Fig3.xlsx]

## Sheet: Fig3B
	control RNAi(N=52)			bcf-1 RNAi(N=82)
	original data	normalized data=original data/497.77		original data	normalized data=original data/497.77
	524	1.0527		413	0.829702
	518	1.04064		457	0.918096
	483	0.970329		450	0.904033
	538	1.08082		464	0.932159
	524	1.0527		435	0.873899
	501	1.00649		382	0.767424
	462	0.928141		395	0.79354
	497	0.998455		437	0.877917
	485	0.974347		422	0.847782
	474	0.952249		491	0.986401
	549	1.10292		432	0.867872
	487	0.978365		429	0.861845
	498	1.00046		447	0.898007
	519	1.04265		364	0.731263
	457	0.918096		440	0.883944
	470	0.944213		454	0.912069
	497	0.998455		423	0.849791
	550	1.10493		442	0.887962
	500	1.00448		478	0.960284
	515	1.03462		414	0.831711
	516	1.03663		410	0.823675
	491	0.986401		483	0.970329
	528	1.06073		444	0.89198
	581	1.16721		467	0.938186
	497	0.998455		433	0.869881
	541	1.08685		389	0.781487
	529	1.06274		407	0.817648
	500	1.00448		359	0.721218
	531	1.06676		424	0.8518
	491	0.986401		491	0.986401
	441	0.885953		478	0.960284
	467	0.938186		504	1.01252
	513	1.0306		475	0.954258
	486	0.976356		416	0.835729
	522	1.04868		469	0.942204
	442	0.887962		472	0.948231
	504	1.01252		379	0.761397
	466	0.936177		507	1.01854
	512	1.02859		432	0.867872
	492	0.98841		486	0.976356
	508	1.02055		452	0.908051
	456	0.916087		426	0.855818
	447	0.898007		372	0.747334
	486	0.976356		501	1.00649
	463	0.93015		415	0.83372
	528	1.06073		449	0.902024
	486	0.976356		475	0.954258
	463	0.93015		364	0.731263
	501	1.00649		462	0.928141
	525	1.05471		446	0.895998
	458	0.920105		487	0.978365
	465	0.934168		493	0.990419
Average	497.769			368	0.739298
				358	0.719209
				381	0.765415
				419	0.841756
				430	0.863854
				444	0.89198
				491	0.986401
				459	0.922114
				424	0.8518
				458	0.920105
				441	0.885953
				412	0.827693
				456	0.916087
				380	0.763406
				433	0.869881
				491	0.986401
				429	0.861845
				432	0.867872
				437	0.877917
				466	0.936177
				394	0.791531
				446	0.895998
				434	0.87189
				485	0.974347
				441	0.885953
				466	0.936177
				392	0.787514
				422	0.847782
				428	0.859836
				445	0.893989

## Sheet: Fig3C
	Input	42496	42150	46357
	anti-flag	28498	49749	56039
	anti-flag/Input	0.670604	1.18028	1.20886
	normalized=(anti-flag/Input)/0.670604	1	1.76003	1.80264

## Sheet: Fig3E
	SS(N=21)			SS+PGN(N=27)
	original data	normalized data=original data/6.68			normalized data=original data/6.68
	6.57	0.983533		32.75	4.90269
	4.894	0.732635		10.318	1.54461
	10.928	1.63593		17.68	2.64671
	10.79	1.61527		8.507	1.2735
	4.231	0.633383		14.831	2.22021
	4.934	0.738623		22.039	3.29925
	7.666	1.1476		21.963	3.28787
	5.555	0.831587		35.967	5.38428
	6.738	1.00868		18.005	2.69536
	8.818	1.32006		16.738	2.50569
	3.365	0.503743		48.367	7.24057
	4.844	0.72515		24.501	3.66781
	3.488	0.522156		18.281	2.73668
	6.856	1.02635		20.434	3.05898
	8.897	1.33189		18.478	2.76617
	4.894	0.732635		11.933	1.78638
	4.578	0.685329		43.316	6.48443
	6.6	0.988024		11.306	1.69251
	9.231	1.38189		36.08	5.4012
	9.607	1.43817		53.015	7.93638
	6.758	1.01168		30.369	4.54626
Average	6.67819			53.01	7.93563
				12.459	1.86512
				52.649	7.88159
				14.12	2.11377
				21.824	3.26707
				17.695	2.64895

## Sheet: Fig3F
		SS	SS+PGN
	anti-flag	24748	124137
	α-tubulin	162259	135888
	anti-flag/α-tubulin	0.152522	0.913524
	normalized=(anti-flag/α-tubulin)/0.152522	1	5.98948

## Sheet: Fig3G
	N2(N=91)			bcf-1(ok2599)(N=93)			bcf-1(ylf1)(N=73)
	original data	normalized data=original data/79.22		original data	normalized data=original data/79.22		original data	normalized data=original data/79.22
	73.576	0.928755		67.87	0.856728		59.938	0.756602
	76.432	0.964807		60.916	0.768947		56.7	0.715728
	81.923	1.03412		64.694	0.816637		65.404	0.8256
	79.228	1.0001		63.951	0.807258		57.489	0.725688
	84.67	1.0688		51.557	0.650808		71.308	0.900126
	78.366	0.98922		60.833	0.7679		59.874	0.755794
	92.05	1.16195		58.318	0.736152		60.783	0.767268
	66.149	0.835004		61.501	0.776332		60.755	0.766915
	84.357	1.06484		66.265	0.836468		65.345	0.824855
	80.264	1.01318		60.937	0.769212		59.572	0.751982
	79.326	1.00134		53.05	0.669654		58.21	0.734789
	69.527	0.877645		59.689	0.753459		60.735	0.766662
	82.894	1.04638		48.406	0.611033		67.768	0.855441
	78.471	0.990545		72.248	0.911992		71.081	0.897261
	74.745	0.943512		75.13	0.948372		60.534	0.764125
	83.741	1.05707		66.223	0.835938		60.305	0.761235
	71.222	0.899041		66.769	0.84283		62.091	0.783779
	80.164	1.01192		53.24	0.672053		70.883	0.894761
	73.957	0.933565		60.395	0.762371		69.395	0.875978
	73.561	0.928566		69.948	0.882959		73.289	0.925133
	68.269	0.861765		76.124	0.960919		65.325	0.824602
	78.639	0.992666		65.314	0.824464		74.256	0.937339
	74.428	0.93951		68.72	0.867458		68.821	0.868733
	69.613	0.87873		55.813	0.704532		66.134	0.834814
	72.729	0.918064		70.424	0.888967		56.622	0.714744
	86.208	1.08821		59.098	0.745998		61.296	0.773744
	77.427	0.977367		56.718	0.715956		72.082	0.909896
	90.607	1.14374		57.337	0.723769		61.203	0.77257
	90.464	1.14193		62.666	0.791038		75.287	0.950353
	78.678	0.993158		60.101	0.758659		57.266	0.722873
	75.767	0.956413		65.569	0.827682		57.654	0.727771
	79.618	1.00502		60.749	0.766839		56.683	0.715514
	85.273	1.07641		65.953	0.83253		57.503	0.725865
	85.865	1.08388		76.985	0.971787		56.874	0.717925
	98.815	1.24735		75.896	0.958041		60.751	0.766864
	89.987	1.13591		57.841	0.730131		47.15	0.595178
	95.411	1.20438		64.771	0.817609		60.921	0.76901
	82.545	1.04197		61.243	0.773075		73.607	0.929147
	79.661	1.00557		56.951	0.718897		64.489	0.814049
	64.092	0.809038		57.921	0.731141		63.358	0.799773
	80.466	1.01573		55.13	0.69591		53.761	0.678629
	66.207	0.835736		50.78	0.641		59.684	0.753396
	81.39	1.02739		58.379	0.736922		56.143	0.708697
	55.564	0.701389		63.248	0.798384		57.412	0.724716
	73.819	0.931823		49.613	0.626269		48.329	0.610061
	75.511	0.953181		61.22	0.772785		69.064	0.8718
	72.269	0.912257		59.322	0.748826		66.676	0.841656
	79.951	1.00923		41.357	0.522053		64.434	0.813355
	82.608	1.04277		68.14	0.860136		73.055	0.922179
	88.829	1.1213		46.196	0.583136		68.72	0.867458
	70.757	0.893171		43.125	0.54437		62.173	0.784814
	86.468	1.09149		47.145	0.595115		60.603	0.764996
	77.375	0.97671		67.568	0.852916		69.586	0.878389
	72.015	0.909051		49.125	0.620109		73.133	0.923163
	81.99	1.03497		61.59	0.777455		71.276	0.899722
	84.692	1.06907		46.545	0.587541		70.501	0.889939
	82.283	1.03866		48.509	0.612333		61.874	0.78104
	63.643	0.80337		56.35	0.71131		65.729	0.829702
	72.744	0.918253		62.633	0.790621		65.435	0.825991
	63.266	0.798611		44.462	0.561247		67.686	0.854405
	85.936	1.08478		57.451	0.725208		54.156	0.683615
	92.418	1.1666		68.485	0.864491		41.29	0.521207
	84.898	1.07167		70.128	0.885231		64.716	0.816915
	90.318	1.14009		55.88	0.705377		68.98	0.87074
	79.04	0.997728		64.028	0.80823		72.356	0.913355
	66.469	0.839043		69.376	0.875738		72.143	0.910666
	83.595	1.05523		69.995	0.883552		65.2	0.823024
	63.405	0.800366		56.956	0.71896		50.435	0.636645
	82.734	1.04436		62.201	0.785168		70.164	0.885685
	74.529	0.940785		62.233	0.785572		59.517	0.751288
	99.463	1.25553		63.221	0.798043		68.616	0.866145
	69.864	0.881899		65.526	0.82714		76.766	0.969023
	78.315	0.988576		71.206	0.898839		58.638	0.740192
	84.965	1.07252		57.373	0.724224
	84.327	1.06447		46.857	0.591479
	84.895	1.07164		69.459	0.876786
	84.964	1.07251		61.348	0.7744
	71.914	0.907776		79.85	1.00795
	92.013	1.16149		63.987	0.807713
	88.049	1.11145		58.412	0.737339
	80.096	1.01106		56.813	0.717155
	102.643	1.29567		71.32	0.900278
	76.573	0.966587		56.543	0.713747
	68.355	0.86285		72.473	0.914832
	70.998	0.896213		57.141	0.721295
	83.462	1.05355		54.606	0.689296
	79.105	0.998548		52.965	0.668581
	72.93	0.920601		59.499	0.75106
	73.964	0.933653		74.113	0.935534
	85.048	1.07357		64.887	0.819073
	73.076	0.922444		62.649	0.790823
Average	79.219			44.845	0.566082
				58.911	0.743638
