# Supplementary material for: Bacterial peptidoglycan acts as a digestive signal mediating host adaptation to diverse food resources in C. elegans
Source: Nat Commun. 2024 Apr 16;15:3286. doi: 10.1038/s41467-024-47530-y (PMC11021419; doi:10.1038/s41467-024-47530-y)
Supplement: Supplementary file 4 — Source Data [file 41467_2024_47530_MOESM4_ESM.zip › 6-source data-HFR/Fig4.xlsx]

## Sheet: Fig4A
	K12						ΔycbB						ΔycbB+PGN
	WT（N=30）			bcf-1(ok2599)(N=21)			WT(N=22)			bcf-1(ok2599)(N=25)			WT(N=28)			bcf-1(ok2599)(N=21)
	original data	normalized data=original data/3.332		original data	normalized data=original data/3.332		original data	normalized data=original data/3.332		original data	normalized data=original data/3.332		original data	normalized data=original data/3.332		original data	normalized data=original data/3.332
	4.964	1.4898		8.045	2.41447		29.026	8.71128		20.861	6.2608		11.735	3.52191		13.283	3.98649
	2.286	0.686074		6.579	1.97449		21.142	6.34514		21.537	6.46369		10.435	3.13175		18.581	5.57653
	2.888	0.866747		6.465	1.94028		25.161	7.55132		22.148	6.64706		10.675	3.20378		21.18	6.35654
	2.154	0.646459		7.185	2.15636		28.762	8.63205		28.856	8.66026		13.759	4.12935		14.071	4.22299
	3.519	1.05612		3.283	0.985294		27.335	8.20378		36.303	10.8953		5.509	1.65336		33.359	10.0117
	3.469	1.04112		4.52	1.35654		28.861	8.66176		25.461	7.64136		8.366	2.5108		19.501	5.85264
	1.687	0.506303		4.131	1.2398		35.16	10.5522		22.6	6.78271		10.884	3.26651		22.251	6.67797
	0.117	0.035114		4.5	1.35054		27.972	8.39496		16.635	4.9925		15.966	4.79172		16.375	4.91447
	3.369	1.0111		5.892	1.76831		21.606	6.48439		21.136	6.34334		8.698	2.61044		12.175	3.65396
	3.529	1.05912		7.768	2.33133		22.452	6.7383		27.187	8.15936		6.701	2.0111		20.564	6.17167
	3.078	0.92377		10.624	3.18848		34.599	10.3839		20.232	6.07203		13.464	4.04082		16.908	5.07443
	4.403	1.32143		7.897	2.37005		25.832	7.7527		23.896	7.17167		14.871	4.46309		14.928	4.48019
	5.626	1.68848		5.112	1.53421		36.133	10.8442		23.117	6.93788		15.514	4.65606		14.413	4.32563
	5.371	1.61194		5.684	1.70588		21.333	6.40246		20.633	6.19238		13.282	3.98619		17.893	5.37005
	6.099	1.83043		6.219	1.86645		22.418	6.72809		16.567	4.97209		13.418	4.02701		32.061	9.62215
	4.806	1.44238		5.646	1.69448		35.252	10.5798		24.447	7.33703		18.278	5.48559		28.246	8.47719
	2.568	0.770708		6.067	1.82083		39.675	11.9073		20.01	6.0054		14.625	4.38926		12.955	3.88806
	2.143	0.643157		5.134	1.54082		24.256	7.27971		13.665	4.10114		15.972	4.79352		12.474	3.7437
	0.863	0.259004		3.814	1.14466		23.047	6.91687		12.132	3.64106		10.985	3.29682		12.3	3.69148
	1.617	0.485294		7.852	2.35654		23.804	7.14406		22.979	6.89646		13.975	4.19418		23.518	7.05822
	5.633	1.69058		4.619	1.38625		52.915	15.8809		18.852	5.65786		17.171	5.15336		11.806	3.54322
	1.003	0.30102					30.009	9.0063		13.47	4.04262		7.974	2.39316
	4.717	1.41567								17.08	5.12605		9.447	2.83523
	2.111	0.633553								18.679	5.60594		12.75	3.82653
	2.984	0.895558								22.922	6.87935		10.258	3.07863
	3.637	1.09154											12.971	3.89286
	3.304	0.991597											9	2.70108
	5.216	1.56543											9.24	2.77311
	1.138	0.341537
	5.674	1.70288
Average	3.33243

## Sheet: Fig4B
	control RNAi(N=25)			bcf-1 RNAi(N=25)
	original data	normalized data=original data/30.12		original data	normalized data=original data/30.12
	23.234	0.771381		76.912	2.55352
	27.134	0.900863		88.782	2.94761
	35.866	1.19077		113.19	3.75797
	17.386	0.577224		116.025	3.85209
	31.542	1.04721		125.395	4.16318
	19.06	0.632802		118.511	3.93463
	31.543	1.04724		82.629	2.74333
	18.054	0.599402		85.772	2.84768
	26.823	0.890538		98.253	3.26205
	34.294	1.13858		105.814	3.51308
	29.783	0.988811		112.332	3.72948
	22.454	0.745485		126.564	4.20199
	29.479	0.978718		94.616	3.1413
	33.679	1.11816		82.756	2.74754
	39.187	1.30103		105.868	3.51487
	30.64	1.01726		94.573	3.13987
	37.76	1.25365		87.132	2.89283
	48.908	1.62377		106.361	3.53124
	30.635	1.0171		112.389	3.73137
	21.13	0.701527		104.306	3.46301
	24.542	0.814807		92.649	3.076
	34.017	1.12938		90.493	3.00442
	32.379	1.075		118.51	3.93459
	38.935	1.29266		104.815	3.47991
	34.505	1.14558		109.593	3.63855
Average	30.1188

## Sheet: Fig4C
					Percentage
		In	Out	Total	In/Total	Out/Total
N2	Replicate-1	288	44	332	0.86747	0.13253
	Replicate-2	376	50	426	0.882629	0.117371
	Replicate-3	327	45	372	0.879032	0.120968
					0.876377	0.123623	Average
bcf-1(ok2599)	Replicate-1	115	51	166	0.692771	0.307229
	Replicate-2	99	53	152	0.651316	0.348684
	Replicate-3	94	60	154	0.61039	0.38961
					0.651492	0.348508	Average
bcf-1(ylf1)	Replicate-1	52	51	103	0.504854	0.495146
	Replicate-2	69	90	159	0.433962	0.566038
	Replicate-3	109	118	227	0.480176	0.519824
					0.472998	0.527002	Average

## Sheet: Fig4D
	WT（N=134）			atfs-1（et18)（N=111）
	original data	normalized data=original data/275.7817		original data	normalized data=original data/275.7817
	336.869	1.22151		126.239	0.45775
	398.918	1.4465		133.06	0.482483
	319.016	1.15677		73.154	0.265261
	115.969	0.42051		143.345	0.519777
	116.052	0.420811		104.819	0.38008
	141.782	0.51411		101.63	0.368516
	283.447	1.02779		122.41	0.443866
	155.962	0.565527		121.067	0.438996
	300.146	1.08835		155.557	0.564058
	453.882	1.6458		96.227	0.348925
	145.151	0.526326		115.069	0.417247
	464.307	1.6836		205.972	0.746866
	256.803	0.931182		127.121	0.460948
	203.435	0.737667		98.07	0.355607
	326.855	1.18519		109.313	0.396375
	158.828	0.575919		77.446	0.280824
	145.992	0.529375		116.778	0.423444
	127.791	0.463377		114.541	0.415332
	275.362	0.998478		107.152	0.388539
	228.022	0.826821		105.971	0.384257
	193.034	0.699952		92.921	0.336937
	409.068	1.4833		106.215	0.385142
	161.348	0.585057		79.82	0.289432
	354.936	1.28702		47.618	0.172666
	352.765	1.27915		90.457	0.328002
	284.171	1.03042		119.742	0.434191
	142.505	0.516731		71.576	0.259539
	134.246	0.486784		65.061	0.235915
	315.71	1.14478		90.297	0.327422
	204.023	0.739799		105.845	0.3838
	182.872	0.663104		95.457	0.346132
	435.894	1.58058		90.328	0.327534
	121.207	0.439503		103.446	0.375101
	275.951	1.00061		47.196	0.171135
	342.818	1.24308		103.569	0.375547
	131.601	0.477193		126.526	0.45879
	258.3	0.93661		130.867	0.474531
	327.579	1.18782		59.995	0.217545
	312.697	1.13386		102.625	0.372124
	231.828	0.840621		104.509	0.378956
	193.865	0.702965		80.524	0.291985
	449.159	1.62868		67.746	0.245651
	403.968	1.46481		84.195	0.305296
	225.142	0.816378		82.847	0.300408
	352.093	1.27671		108.277	0.392619
	362.47	1.31434		75.326	0.273136
	370.878	1.34482		119.008	0.43153
	301.712	1.09402		76.623	0.277839
	347.293	1.2593		93.139	0.337727
	188.126	0.682155		79.559	0.288485
	317.14	1.14997		112.687	0.408609
	320.425	1.16188		152.167	0.551766
	311.969	1.13122		94.373	0.342202
	409.571	1.48513		95.311	0.345603
	451.699	1.63789		111.841	0.405542
	265.143	0.961423		83.911	0.304266
	265.95	0.96435		105.829	0.383742
	365.234	1.32436		150.948	0.547346
	179.365	0.650388		74.974	0.27186
	408.714	1.48202		99.63	0.361264
	266.806	0.967454		103.14	0.373991
	221.296	0.802432		175.489	0.636333
	217.335	0.788069		67.997	0.246561
	294.006	1.06608		65.895	0.238939
	363.776	1.31907		116.26	0.421565
	193.617	0.702066		79.68	0.288924
	238.404	0.864466		143.142	0.519041
	393.599	1.42721		104.036	0.37724
	152.913	0.554471		149.969	0.543796
	356.142	1.29139		133.81	0.485203
	301.95	1.09489		93.452	0.338862
	278.573	1.01012		84.484	0.306344
	281.63	1.02121		122.386	0.443779
	346.991	1.25821		54.702	0.198353
	211.773	0.767901		100.614	0.364832
	323.739	1.1739		109.748	0.397952
	337.077	1.22226		113.929	0.413113
	311.402	1.12916		106.169	0.384975
	297.608	1.07914		93.955	0.340686
	199.975	0.725121		93.975	0.340759
	245.581	0.890491		169.905	0.616085
	335.617	1.21697		70.099	0.254183
	236.15	0.856293		125.938	0.456658
	182.5	0.661755		139.745	0.506723
	133.63	0.48455		135.68	0.491983
	185.867	0.673964		76.579	0.27768
	221.14	0.801866		97.381	0.353109
	388.905	1.41019		164.569	0.596736
	291.024	1.05527		144.577	0.524244
	116.886	0.423835		139.961	0.507506
	100.374	0.363962		148.819	0.539626
	358.999	1.30175		193.72	0.70244
	294.812	1.069		174.159	0.63151
	466.763	1.69251		112.006	0.40614
	307.504	1.11503		99.747	0.361688
	404.614	1.46715		111.524	0.404392
	186.063	0.674675		113.418	0.41126
	234.025	0.848588		93.448	0.338848
	324.096	1.17519		137.57	0.498837
	343.887	1.24695		131.089	0.475336
	251.705	0.912697		120.644	0.437462
	139.07	0.504276		84.52	0.306474
	182.388	0.661349		88.018	0.319158
	384.615	1.39464		103.361	0.374793
	369.991	1.34161		103.929	0.376852
	121.449	0.440381		146.608	0.531609
	277.164	1.00501		90.49	0.328122
	320.033	1.16046		76.705	0.278137
	361.301	1.3101		119.57	0.433568
	350.992	1.27272		91.279	0.330983
	171.823	0.62304		85.664	0.310622
	184.245	0.668083
	259.798	0.942042
	331.378	1.2016
	337.528	1.2239
	262.612	0.952246
	211.302	0.766193
	176.479	0.639923
	194.791	0.706323
	288.495	1.0461
	348.674	1.26431
	306.967	1.11308
	164.774	0.59748
	327.899	1.18898
	329.558	1.195
	359.425	1.3033
	159.901	0.57981
	311.48	1.12944
	389.863	1.41367
	269.205	0.976153
	278.95	1.01149
	333.114	1.20789
	406.686	1.47467
	226.98	0.823042
Average	275.782

## Sheet: Fig4E
	EV						bcf-1 RNAi
	WT(N=47)			atfs-1(lf)(N=48)			WT(N=50)			atfs-1(lf)(N=51)
	original data	normalized data=original data/434.67		original data	normalized data=original data/434.67		original data	normalized data=original data/434.67		original data	normalized data=original data/434.67
	506.897	1.16617		485.395	1.1167		241.149	0.554786		433.653	0.99766
	579.558	1.33333		449.656	1.03448		338.352	0.778411		525.768	1.20958
	450.248	1.03584		426.955	0.982251		242.62	0.558171		333.042	0.766195
	344.608	0.792804		422.982	0.973111		392.514	0.903016		347.88	0.800331
	536.3	1.23381		432.546	0.995114		256.542	0.590199		412.721	0.949504
	566.252	1.30272		456.187	1.0495		267.846	0.616205		460.093	1.05849
	555.863	1.27882		531.206	1.22209		304.052	0.699501		470.281	1.08193
	381.204	0.876996		367.474	0.845409		247.351	0.569055		522.727	1.20258
	326.439	0.751004		445.836	1.02569		372.618	0.857243		320.16	0.736559
	306.884	0.706016		364.292	0.838089		263.405	0.605988		427.345	0.983148
	350.067	0.805363		449.936	1.03512		278.309	0.640277		572.891	1.31799
	263.41	0.606		426.979	0.982306		267.386	0.615147		486.241	1.11864
	398.557	0.916919		378.81	0.871489		250.493	0.576283		384.398	0.884344
	345.033	0.793781		559.209	1.28651		347.686	0.799885		324.225	0.745911
	536.899	1.23519		457.899	1.05344		219.37	0.504682		484.874	1.1155
	487.31	1.1211		453.654	1.04367		344.849	0.793358		472.71	1.08751
	318.23	0.732119		374.627	0.861865		242.317	0.557473		464.767	1.06924
	444.294	1.02214		529.776	1.2188		334.616	0.769816		330.013	0.759227
	569.815	1.31091		457.19	1.05181		233.013	0.536069		329.188	0.757329
	324.607	0.74679		316.982	0.729247		224.677	0.516891		336.343	0.773789
	418.371	0.962503		655.929	1.50903		346.905	0.798088		429.617	0.988375
	338.17	0.777993		478.299	1.10037		326.741	0.751699		517.641	1.19088
	526.883	1.21214		459.165	1.05635		219.467	0.504905		436.936	1.00521
	418.004	0.961658		364.014	0.837449		201.745	0.464134		423.883	0.975183
	538.017	1.23776		430.059	0.989392		316.539	0.728228		489.495	1.12613
	510.322	1.17404		506.819	1.16599		243.828	0.56095		427.494	0.983491
	385.317	0.886459		410.278	0.943884		287.056	0.6604		424.973	0.977691
	486.784	1.11989		516.099	1.18734		385.999	0.888028		467.863	1.07636
	466.644	1.07356		436.881	1.00509		305.945	0.703856		470.433	1.08228
	389.55	0.896197		430.448	0.990287		267.942	0.616426		580.981	1.3366
	505.751	1.16353		483.674	1.11274		279.677	0.643424		392.663	0.903359
	461.172	1.06097		540.504	1.24348		231.758	0.533181		391.218	0.900035
	400.095	0.920457		499.797	1.14983		348.096	0.800828		586.366	1.34899
	452.26	1.04047		476.824	1.09698		376.459	0.86608		402.617	0.926259
	382.909	0.880919		379.277	0.872563		298.835	0.687499		473.004	1.08819
	460.747	1.05999		354.162	0.814784		236.089	0.543145		537.584	1.23676
	452.747	1.04159		467.183	1.0748		242.79	0.558562		508.886	1.17074
	437.463	1.00643		445.501	1.02492		236.6	0.544321		455.735	1.04846
	327.178	0.752704		502.409	1.15584		294.106	0.676619		431.884	0.993591
	423.423	0.974125		438.546	1.00892		198.855	0.457485		442.522	1.01806
	495.241	1.13935		512.527	1.17912		380.664	0.875754		438.643	1.00914
	339.82	0.781788		451.18	1.03798		230.971	0.531371		502.465	1.15597
	415.113	0.955007		383.601	0.882511		266.151	0.612306		415.086	0.954945
	535.014	1.23085		415.823	0.956641		293.562	0.675368		398.779	0.917429
	436.199	1.00352		482.488	1.11001		212.2	0.488186		426.143	0.980383
	518.089	1.19191		494.498	1.13764		309.09	0.711091		411.36	0.946373
	315.676	0.726243		504.664	1.16103		262.976	0.605001		355.909	0.818803
Average	434.669			475.992	1.09507		247.943	0.570417		369.013	0.84895
							231.128	0.531732		509.944	1.17318
							256.878	0.590972		416.363	0.957883
										517.126	1.1897
