# Supplementary material for: Bacterial peptidoglycan acts as a digestive signal mediating host adaptation to diverse food resources in C. elegans
Source: Nat Commun. 2024 Apr 16;15:3286. doi: 10.1038/s41467-024-47530-y (PMC11021419; doi:10.1038/s41467-024-47530-y)
Supplement: Supplementary file 4 — Source Data [file 41467_2024_47530_MOESM4_ESM.zip › 6-source data-HFR/Fig5.xlsx]

## Sheet: Fig5A
Number of intestine nuclei with DVE-1 puncta
control RNAi	bcf-1 RNAi
7	8
3	9
2	11
6	11
7	12
5	13
5	6
7	7
2	12
1	9
3	11
2	10
8	8
7	12
6	10
4	8
2	8
3	10
6	17
4	10
3	11
7	9
7	7
4	6
6	3
5	8
4	7
6	7
7	7
6	8
9	9
4	9
4	8
7	8
6	9
7	10
4	11
5	14
3	9
7	9

## Sheet: Fig5B
	Control(N=24)			atfs-1 RNAi(N=26)			dve-1 RNAi(N=25)			ubl-5 RNAi(N=25)
	original data	normalized data=original data/8.052		original data	normalized data=original data/8.052		original data	normalized data=original data/8.052		original data	normalized data=original data/8.052
	3.53	0.4384		1.357	0.16853		2.432	0.302037		3.081	0.382638
	9.987	1.24031		1.48	0.183805		1.681	0.208768		8.602	1.06831
	6.924	0.859911		0.984	0.122206		5.479	0.680452		3.808	0.472926
	11.043	1.37146		2.043	0.253726		6.111	0.758942		4.627	0.57464
	6.079	0.754968		2.347	0.29148		2.63	0.326627		4.188	0.520119
	4.796	0.595628		1.568	0.194734		3.524	0.437655		6.265	0.778068
	5.536	0.687531		1.774	0.220318		2.863	0.355564		5.65	0.701689
	6.876	0.853949		1.656	0.205663		2.562	0.318182		5.719	0.710258
	3.567	0.442996		2.32	0.288127		2.73	0.339046		4.627	0.57464
	7.767	0.964605		3.029	0.37618		3.029	0.37618		4.225	0.524714
	3.505	0.435296		1.366	0.169647		3.037	0.377173		5.934	0.73696
	7.757	0.963363		4.116	0.511177		3.71	0.460755		4.464	0.554396
	6.764	0.84004		1.547	0.192126		2.911	0.361525		5.314	0.65996
	6.857	0.85159		1.646	0.204421		2.561	0.318058		5.877	0.729881
	11.122	1.38127		2.478	0.30775		4.982	0.618728		5.669	0.704049
	6.475	0.804148		3.829	0.475534		2.921	0.362767		5.737	0.712494
	10.237	1.27136		2.056	0.25534		3.334	0.414059		6.788	0.84302
	8.384	1.04123		2.903	0.360532		3.658	0.454297		6.419	0.797193
	14.23	1.76726		1.691	0.21001		9.112	1.13164		8.378	1.04049
	13.351	1.6581		2.142	0.266021		3.047	0.378415		6.279	0.779806
	7.539	0.936289		2.128	0.264282		3.298	0.409588		4.337	0.538624
	10.298	1.27894		1.877	0.23311		4.87	0.604819		3.122	0.38773
	13.41	1.66542		1.409	0.174988		2.833	0.351838		4.452	0.552906
	7.216	0.896175		2.016	0.250373		4.866	0.604322		4.891	0.607427
				1.257	0.15611		4.045	0.50236		6.62	0.822156
				1.376	0.170889
Average	8.229	1.02198		2.11191	0.262284		3.75609	0.466479		5.43555	0.675055

## Sheet: Fig5C
	Control(N=29)			egl-3 RNAi(N=29)			egl-21 RNAi(N=30)
	original data	normalized data=original data/19.54		original data	normalized data=original data/19.54		original data	normalized data=original data/19.54
	12.748	0.652405		8.291	0.424309		8.73	0.446776
	11.493	0.588178		8.441	0.431986		13.297	0.680502
	13.676	0.699898		7.062	0.361412		10.707	0.547953
	19.737	1.01008		8.309	0.42523		10.489	0.536796
	14.543	0.744268		6.875	0.351842		8.606	0.44043
	13.688	0.700512		9.352	0.478608		9.902	0.506755
	18.521	0.947851		8.696	0.445036		9.975	0.510491
	11.667	0.597083		7.168	0.366837		9.797	0.501382
	14.096	0.721392		6.697	0.342733		9.836	0.503378
	15.517	0.794115		6.537	0.334545		11.709	0.599232
	17.255	0.88306		7.294	0.373286		7.802	0.399284
	18.014	0.921904		7.362	0.376766		9.362	0.47912
	15.441	0.790225		6.207	0.317656		10.391	0.531781
	36.828	1.88475		5.891	0.301484		8.701	0.445292
	45.35	2.32088		8.349	0.427277		9.093	0.465353
	18.702	0.957114		6.199	0.317247		10.812	0.553327
	35.956	1.84012		5.754	0.294473		12.178	0.623234
	20.943	1.0718		6.3	0.322416		10.706	0.547902
	24.338	1.24555		9.164	0.468987		9.644	0.493552
	20.353	1.04161		4.446	0.227533		8.404	0.430092
	22.8	1.16684		5.355	0.274053		13.074	0.669089
	31.761	1.62544		6.129	0.313664		9.081	0.464739
	12.083	0.618373		6.846	0.350358		7.261	0.371597
	12.505	0.639969		7.439	0.380706		6.516	0.33347
	21.816	1.11648		4.221	0.216018		8.314	0.425486
	15.984	0.818014		6.546	0.335005		9.274	0.474616
	12.633	0.64652		9.318	0.476868		7.355	0.376407
	17.22	0.881269		7.977	0.40824		6.199	0.317247
	20.968	1.07308		6.674	0.341556		8.164	0.41781
							6.451	0.330143
Average	19.5392	0.999958		7.06548	0.361591		9.49583	0.485969

## Sheet: Fig5D
	Control					nlp-3 RNAi
	WT(N=30)		bcf-1(ok2599)(N=35)			WT(N=31)		bcf-1(ok2599)(N=29)
	original data	normalized data=original data/4.56	original data	normalized data=original data/4.56		original data	normalized data=original data/4.56	original data	normalized data=original data/4.56
	4.542	0.996053	6.982	1.53114		4.708	1.03246	4.33	0.949561
	3.592	0.787719	5.327	1.1682		5.574	1.22237	4.007	0.878728
	4.011	0.879605	5.339	1.17083		4.515	0.990132	4.35	0.953947
	4.038	0.885526	5.749	1.26075		4.557	0.999342	4.23	0.927632
	4.343	0.952412	5.966	1.30833		4.664	1.02281	4.11	0.901316
	3.779	0.828728	6.176	1.35439		4.729	1.03706	4.148	0.909649
	5.041	1.10548	5.9	1.29386		4.505	0.987939	4.33	0.949561
	4.421	0.969518	5.6	1.22807		3.849	0.844079	4.19	0.91886
	5.17	1.13377	5.771	1.26557		4.871	1.0682	4.87	1.06798
	4.784	1.04912	4.878	1.06974		4.169	0.914254	4.67	1.02412
	4.999	1.09627	5.945	1.30373		4.725	1.03618	4.44	0.973684
	4.952	1.08596	5.748	1.26053		4.658	1.02149	4.67	1.02412
	4.673	1.02478	6.642	1.45658		3.379	0.741009	4.23	0.927632
	4.243	0.930482	6.719	1.47346		4.491	0.984868	3.98	0.872807
	4.2	0.921053	5.849	1.28268		4.745	1.04057	4.67	1.02412
	4.812	1.05526	7.869	1.72566		4.482	0.982895	5.88	1.28947
	4.69	1.02851	6.003	1.31645		3.97	0.870614	5.64	1.23684
	4.748	1.04123	5.893	1.29232		4.557	0.999342	4.87	1.06798
	4.365	0.957237	6.454	1.41535		4.199	0.920833	4.11	0.901316
	4.329	0.949342	6.81	1.49342		4.172	0.914912	4.02	0.881579
	4.79	1.05044	5.841	1.28092		4.145	0.908991	3.894	0.853947
	4.773	1.04671	6.27	1.375		5.224	1.14561	3.993	0.875658
	4.704	1.03158	4.973	1.09057		4.165	0.913377	4.093	0.897588
	4.711	1.03311	6.518	1.42939		4.238	0.929386	4.19	0.91886
	4.871	1.0682	6.115	1.34101		4.038	0.885526	4.291	0.941009
	4.331	0.949781	7.576	1.6614		4.207	0.922588	4.137	0.907237
	5.132	1.12544	5.64	1.23684		4.689	1.02829	4.214	0.924123
	5.236	1.14825	5.872	1.28772		4.693	1.02917	4.336	0.950877
	4.536	0.994737	6.115	1.34101		3.886	0.852193	5.471	1.19978
	4.057	0.889693	5.974	1.31009		4.331	0.949781
			6.374	1.39781		4.6	1.00877
			6.446	1.4136
			5.448	1.19474
			5.145	1.12829
			5.159	1.13136
Average	4.56243	1.00053	6.0838	1.33417		4.43783	0.973209	4.42634	0.97069

## Sheet: Fig5E
	HT115					nlp-3					egl-3					egl-21
	N2(N-340)		bcf-1(ok2599)(N=169)			N2(N=336)		bcf-1(ok2599)(N=236)			N2(N=288)		bcf-1(ok2599)(N=244)			N2(N=286)		bcf-1(ok2599)(N=212)
	original data	normalized data=original data/3.57	original data	normalized data=original data/3.57		original data	normalized data=original data/3.57	original data	normalized data=original data/3.57		original data	normalized data=original data/3.57	original data	normalized data=original data/3.57		original data	normalized data=original data/3.57	original data	normalized data=original data/3.57
	4.068	1.1395	1.024	0.286835		2.17	0.607843	1.354	0.379272		1.958	0.548459	2.095	0.586835		4.461	1.24958	2.514	0.704202
	2.97	0.831933	1.135	0.317927		2.289	0.641176	1.265	0.354342		2.303	0.645098	1.433	0.401401		3.449	0.966106	1.306	0.365826
	2.668	0.747339	1.091	0.305602		3.442	0.964146	1.171	0.328011		2.543	0.712325	1.5	0.420168		3.161	0.885434	2.508	0.702521
	3.829	1.07255	0.903	0.252941		3.565	0.998599	1.742	0.487955		3.417	0.957143	1.156	0.32381		3.147	0.881513	2.041	0.571709
	3.575	1.0014	1.217	0.340896		3.514	0.984314	1.308	0.366387		2.217	0.621008	1.232	0.345098		3.95	1.10644	1.478	0.414006
	3.178	0.890196	1.137	0.318487		4.191	1.17395	1.415	0.396359		2.243	0.628291	0.77	0.215686		4.027	1.12801	1.258	0.352381
	4.441	1.24398	1.074	0.30084		4.379	1.22661	1.799	0.503922		2.226	0.623529	1.316	0.368627		4.153	1.16331	1.357	0.380112
	3.73	1.04482	1.017	0.284874		3.847	1.07759	1.419	0.397479		2.526	0.707563	1.658	0.464426		4.308	1.20672	1.257	0.352101
	2.78	0.778711	1.094	0.306443		2.96	0.829132	1.427	0.39972		2.557	0.716246	1.518	0.42521		4.178	1.17031	1.997	0.559384
	3.282	0.919328	1.226	0.343417		4.22	1.18207	1.242	0.347899		2.146	0.60112	2.683	0.751541		3.692	1.03417	2.008	0.562465
	3.884	1.08796	1.285	0.359944		4.354	1.21961	1.192	0.333894		2.638	0.738936	1.647	0.461345		2.456	0.687955	2.089	0.585154
	2.838	0.794958	1.06	0.296919		2.654	0.743417	1.341	0.37563		2.46	0.689076	2.052	0.57479		2.861	0.801401	2.862	0.801681
	2.699	0.756022	0.945	0.264706		2.207	0.618207	1.361	0.381232		2.39	0.669468	1.123	0.314566		4.062	1.13782	1.992	0.557983
	2.714	0.760224	0.79	0.221289		2.739	0.767227	1.285	0.359944		2.009	0.562745	1.418	0.397199		4.922	1.37871	1.312	0.367507
	4.608	1.29076	0.96	0.268908		2.962	0.829692	1.424	0.39888		2	0.560224	1.459	0.408683		4.572	1.28067	1.205	0.337535
	2.868	0.803361	0.936	0.262185		2.918	0.817367	1.412	0.395518		2.035	0.570028	2.226	0.623529		3.919	1.09776	1.386	0.388235
	2.526	0.707563	0.802	0.22465		2.704	0.757423	1.715	0.480392		2.263	0.633894	1.197	0.335294		3.705	1.03782	1.564	0.438095
	4.016	1.12493	0.778	0.217927		3.797	1.06359	1.769	0.495518		2.576	0.721569	1.506	0.421849		3.852	1.07899	1.514	0.42409
	4.102	1.14902	1.028	0.287955		3.12	0.87395	1.313	0.367787		2.675	0.7493	1.431	0.40084		3.874	1.08515	1.601	0.448459
	4.276	1.19776	1.021	0.285994		1.853	0.519048	1.704	0.477311		2.179	0.610364	1.24	0.347339		3.967	1.1112	1.791	0.501681
	3.374	0.945098	1.004	0.281232		2.314	0.648179	1.497	0.419328		2.937	0.822689	1.961	0.5493		4.316	1.20896	1.892	0.529972
	4.388	1.22913	1.28	0.358543		4.179	1.17059	1.517	0.42493		2.309	0.646779	1.758	0.492437		4.271	1.19636	1.761	0.493277
	4.009	1.12297	1.506	0.421849		3.008	0.842577	1.866	0.522689		2.276	0.637535	1.982	0.555182		3.433	0.961625	1.905	0.533613
	4.076	1.14174	1.209	0.338655		4.401	1.23277	1.679	0.470308		1.806	0.505882	1.262	0.353501		3.704	1.03754	1.294	0.362465
	3.976	1.11373	1.037	0.290476		4.378	1.22633	1.765	0.494398		2.547	0.713445	1.099	0.307843		4.311	1.20756	1.351	0.378431
	3.535	0.990196	1.167	0.326891		2.389	0.669188	1.998	0.559664		2.541	0.711765	0.985	0.27591		3.176	0.889636	2.431	0.680952
	3.787	1.06078	1.001	0.280392		3.21	0.89916	1.888	0.528852		2.25	0.630252	1.356	0.379832		3.624	1.01513	1.44	0.403361
	2.728	0.764146	1.222	0.342297		4.289	1.2014	1.604	0.4493		2.115	0.592437	2.159	0.604762		4.355	1.21989	1.501	0.420448
	2.915	0.816527	1.021	0.285994		3.773	1.05686	1.282	0.359104		2.3	0.644258	2.106	0.589916		3.619	1.01373	1.428	0.4
	4.439	1.24342	1.237	0.346499		3.224	0.903081	2.021	0.566106		2.54	0.711485	1.488	0.416807		3.5	0.980392	1.381	0.386835
	3.92	1.09804	1.301	0.364426		3.682	1.03137	1.401	0.392437		2.553	0.715126	1.392	0.389916		3.289	0.921289	1.476	0.413445
	3.824	1.07115	1.468	0.411204		4.11	1.15126	2.016	0.564706		2.5	0.70028	1.616	0.452661		4.121	1.15434	1.827	0.511765
	4.168	1.16751	1.049	0.293838		2.257	0.632213	1.923	0.538655		2.126	0.595518	1.191	0.333613		3.845	1.07703	2.449	0.685994
	3.961	1.10952	0.935	0.261905		3.04	0.851541	1.233	0.345378		2.174	0.608964	0.968	0.271148		2.597	0.727451	1.228	0.343978
	3.749	1.05014	1.069	0.29944		4.084	1.14398	1.858	0.520448		2.477	0.693838	2.639	0.739216		3.69	1.03361	2.149	0.601961
	4.427	1.24006	1.116	0.312605		2.714	0.760224	1.783	0.49944		2.028	0.568067	1.813	0.507843		3.716	1.0409	1.335	0.37395
	3.852	1.07899	0.862	0.241457		2.933	0.821569	1.437	0.402521		2.998	0.839776	1.98	0.554622		4.475	1.2535	2.569	0.719608
	4.295	1.20308	1.158	0.32437		3.782	1.05938	2.004	0.561345		2.33	0.652661	1.526	0.427451		3.724	1.04314	1.389	0.389076
	4.081	1.14314	0.987	0.276471		4.052	1.13501	1.678	0.470028		2.448	0.685714	1.531	0.428852		4.194	1.17479	1.78	0.498599
	3.765	1.05462	1.212	0.339496		4.28	1.19888	2.207	0.618207		2.448	0.685714	2.253	0.631092		3.643	1.02045	1.333	0.373389
	3.881	1.08711	1.296	0.363025		2.551	0.714566	1.574	0.440896		2.668	0.747339	2.482	0.695238		2.171	0.608123	2.777	0.777871
	4.324	1.2112	1.601	0.448459		3.151	0.882633	2.04	0.571429		2.09	0.585434	1.714	0.480112		2.647	0.741457	1.777	0.497759
	3.206	0.898039	0.905	0.253501		3.144	0.880672	1.76	0.492997		1.705	0.477591	1.689	0.473109		3.809	1.06695	1.6	0.448179
	3.889	1.08936	1.014	0.284034		3.318	0.929412	1.866	0.522689		2.388	0.668908	2.345	0.656863		3.777	1.05798	1.918	0.537255
	3.539	0.991317	1.043	0.292157		3.018	0.845378	1.954	0.547339		2.318	0.6493	1.346	0.377031		2.371	0.664146	1.475	0.413165
	3.936	1.10252	1.084	0.303641		3.303	0.92521	1.364	0.382073		2.49	0.697479	1.886	0.528291		3.635	1.01821	2.237	0.626611
	4.092	1.14622	1.2	0.336134		2.691	0.753782	1.854	0.519328		2.681	0.75098	1.756	0.491877		3.148	0.881793	1.794	0.502521
	2.949	0.82605	1.283	0.359384		2.454	0.687395	1.963	0.54986		2.652	0.742857	1.352	0.378711		3.958	1.10868	1.412	0.395518
	4.328	1.21232	1.231	0.344818		2.989	0.837255	1.655	0.463585		2.681	0.75098	1.551	0.434454		4.548	1.27395	2.171	0.608123
	3.261	0.913445	0.99	0.277311		4.056	1.13613	2.119	0.593557		2.367	0.663025	1.959	0.548739		3.569	0.99972	1.754	0.491317
	4.525	1.26751	0.954	0.267227		4.162	1.16583	1.848	0.517647		2.372	0.664426	1.617	0.452941		4.11	1.15126	2.32	0.64986
	3.717	1.04118	1.293	0.362185		3.378	0.946218	2.087	0.584594		2.819	0.789636	2.523	0.706723		4.296	1.20336	2.563	0.717927
	4.119	1.15378	0.739	0.207003		3.727	1.04398	1.792	0.501961		2.274	0.636975	2.27	0.635854		4.026	1.12773	1.882	0.527171
	2.738	0.766947	1.191	0.333613		3.09	0.865546	1.339	0.37507		2.716	0.760784	1.609	0.4507		3.787	1.06078	1.607	0.45014
	3.969	1.11176	0.919	0.257423		3.098	0.867787	1.683	0.471429		2.56	0.717087	1.756	0.491877		4.632	1.29748	2.725	0.763305
	3.069	0.859664	0.864	0.242017		2.857	0.80028	1.963	0.54986		2.695	0.754902	1.879	0.526331		4.381	1.22717	2.646	0.741176
	2.328	0.652101	0.915	0.256303		3.188	0.892997	1.527	0.427731		2.292	0.642017	1.846	0.517087		3.523	0.986835	1.717	0.480952
	4.542	1.27227	0.697	0.195238		4.181	1.17115	1.188	0.332773		2.723	0.762745	1.803	0.505042		4.209	1.17899	1.787	0.50056
	3.336	0.934454	1.063	0.297759		2.754	0.771429	1.848	0.517647		2.74	0.767507	2.218	0.621289		4.34	1.21569	2.15	0.602241
	2.969	0.831653	0.878	0.245938		3.984	1.11597	1.332	0.373109		3.075	0.861345	1.755	0.491597		3.908	1.09468	1.564	0.438095
	2.323	0.6507	0.999	0.279832		3.287	0.920728	1.04	0.291317		2.806	0.785994	2.04	0.571429		4.004	1.12157	1.885	0.528011
	2.934	0.821849	0.799	0.22381		2.062	0.577591	1.361	0.381232		2.317	0.64902	2.043	0.572269		4.2	1.17647	2.187	0.612605
	3.503	0.981232	0.914	0.256022		3.379	0.946499	1.388	0.388796		2.842	0.796078	2.001	0.560504		3.884	1.08796	1.837	0.514566
	2.667	0.747059	0.948	0.265546		3.883	1.08768	1.213	0.339776		2.643	0.740336	1.734	0.485714		3.926	1.09972	1.788	0.50084
	4.145	1.16106	1.065	0.298319		3.745	1.04902	1.8	0.504202		2.311	0.647339	2.113	0.591877		3.632	1.01737	1.901	0.532493
	3.145	0.880952	0.701	0.196359		3.179	0.890476	1.743	0.488235		2.367	0.663025	2.287	0.640616		3.704	1.03754	1.826	0.511485
	2.898	0.811765	0.736	0.206162		3.809	1.06695	1.404	0.393277		2.384	0.667787	1.82	0.509804		4.201	1.17675	1.483	0.415406
	4.067	1.13922	1.119	0.313445		3.849	1.07815	1.317	0.368908		2.278	0.638095	1.945	0.544818		4.57	1.28011	1.401	0.392437
	3.813	1.06807	0.876	0.245378		3.185	0.892157	1.353	0.378992		2.284	0.639776	1.256	0.351821		4.025	1.12745	2.5	0.70028
	4.337	1.21485	1.273	0.356583		3.283	0.919608	1.669	0.467507		2.348	0.657703	2.359	0.660784		3.273	0.916807	1.546	0.433053
	3.679	1.03053	1.232	0.345098		3.682	1.03137	1.333	0.373389		2.681	0.75098	1.452	0.406723		4.001	1.12073	1.499	0.419888
	4.382	1.22745	1.409	0.394678		3.901	1.09272	2.059	0.576751		2.628	0.736134	1.38	0.386555		3.068	0.859384	1.565	0.438375
	3.775	1.05742	0.841	0.235574		3.739	1.04734	1.449	0.405882		2.564	0.718207	1.543	0.432213		3.654	1.02353	1.478	0.414006
	4.097	1.14762	1.303	0.364986		4.077	1.14202	1.121	0.314006		2.316	0.648739	2.293	0.642297		4.412	1.23585	1.523	0.426611
	3.961	1.10952	0.975	0.273109		3.226	0.903641	1.795	0.502801		2.65	0.742297	1.919	0.537535		2.745	0.768908	1.029	0.288235
	3.889	1.08936	1.19	0.333333		3.344	0.936695	1.936	0.542297		2.376	0.665546	2.354	0.659384		3.97	1.11204	1.385	0.387955
	2.912	0.815686	1.221	0.342017		3.546	0.993277	1.803	0.505042		2.472	0.692437	1.781	0.49888		3.247	0.909524	2.157	0.604202
	4.008	1.12269	0.905	0.253501		4.119	1.15378	1.133	0.317367		2.854	0.79944	1.244	0.348459		4.333	1.21373	1.788	0.50084
	3.997	1.11961	0.932	0.261064		3.116	0.872829	0.967	0.270868		2.934	0.821849	1.542	0.431933		4.109	1.15098	1.708	0.478431
	4.08	1.14286	1.461	0.409244		3.066	0.858824	1.13	0.316527		2.5	0.70028	1.735	0.485994		2.888	0.808964	1.624	0.454902
	3.506	0.982073	0.863	0.241737		3.884	1.08796	2.225	0.623249		2.331	0.652941	2.098	0.587675		4.073	1.1409	1.544	0.432493
	2.889	0.809244	1.026	0.287395		3.621	1.01429	1.304	0.365266		2.553	0.715126	2.374	0.664986		3.796	1.06331	1.454	0.407283
	3.903	1.09328	1.026	0.287395		3.865	1.08263	1.42	0.397759		2.085	0.584034	2.092	0.585994		3.753	1.05126	1.567	0.438936
	2.612	0.731653	1.032	0.289076		3.982	1.11541	1.333	0.373389		2.544	0.712605	1.92	0.537815		3.134	0.877871	1.826	0.511485
	3.551	0.994678	1.134	0.317647		3.035	0.85014	1.199	0.335854		3.028	0.848179	2.529	0.708403		4.207	1.17843	2.414	0.67619
	4.026	1.12773	1.122	0.314286		3.641	1.01989	2.53	0.708683		2.273	0.636695	2.432	0.681232		4.585	1.28431	1.224	0.342857
	4.252	1.19104	1.21	0.338936		3.935	1.10224	1.249	0.34986		2.599	0.728011	1.755	0.491597		3.586	1.00448	1.768	0.495238
	4.202	1.17703	1.014	0.284034		3.457	0.968347	2.208	0.618487		2.918	0.817367	1.403	0.392997		4.51	1.26331	1.963	0.54986
	4.025	1.12745	0.659	0.184594		4.309	1.207	1.475	0.413165		2.435	0.682073	2.405	0.673669		4.291	1.20196	1.595	0.446779
	4.211	1.17955	0.977	0.273669		4.295	1.20308	1.752	0.490756		3.101	0.868627	2.026	0.567507		4.667	1.30728	1.76	0.492997
	3.325	0.931373	1.031	0.288796		4.115	1.15266	1.485	0.415966		2.376	0.665546	1.797	0.503361		3.91	1.09524	1.671	0.468067
	3.746	1.0493	1.005	0.281513		4.151	1.16275	1.363	0.381793		2.392	0.670028	1.238	0.346779		4.064	1.13838	1.468	0.411204
	3.845	1.07703	0.722	0.202241		3.768	1.05546	1.565	0.438375		2.783	0.779552	1.405	0.393557		4.118	1.1535	1.193	0.334174
	4.094	1.14678	1.08	0.302521		3.527	0.987955	1.572	0.440336		3.002	0.840896	1.382	0.387115		4.009	1.12297	2.838	0.794958
	3.194	0.894678	0.865	0.242297		3.8	1.06443	1.778	0.498039		2.519	0.705602	2.022	0.566387		3.985	1.11625	1.832	0.513165
	3.137	0.878711	0.916	0.256583		3.968	1.11148	1.884	0.527731		2.556	0.715966	2.222	0.622409		3.888	1.08908	2.582	0.723249
	2.997	0.839496	0.932	0.261064		4.187	1.17283	1.316	0.368627		2.741	0.767787	2.139	0.59916		3.153	0.883193	1.405	0.393557
	3.303	0.92521	1.025	0.287115		3.477	0.97395	1.641	0.459664		2.692	0.754062	1.926	0.539496		3.855	1.07983	2.7	0.756303
	4.402	1.23305	1.034	0.289636		4.603	1.28936	1.483	0.415406		2.502	0.70084	2.16	0.605042		4.172	1.16863	2.057	0.57619
	3.77	1.05602	0.912	0.255462		4.214	1.18039	1.302	0.364706		2.519	0.705602	2.508	0.702521		4.252	1.19104	1.725	0.483193
	3.675	1.02941	0.981	0.27479		4.179	1.17059	1.557	0.436134		2.378	0.666106	2.171	0.608123		3.928	1.10028	2.241	0.627731
	3.381	0.947059	0.942	0.263866		4.165	1.16667	1.882	0.527171		2.403	0.673109	1.596	0.447059		3.729	1.04454	1.538	0.430812
	3.998	1.11989	1.023	0.286555		4.088	1.1451	1.23	0.344538		2.372	0.664426	1.969	0.551541		3.888	1.08908	1.328	0.371989
	3.375	0.945378	1.001	0.280392		3.68	1.03081	2.057	0.57619		2.759	0.772829	2.359	0.660784		4.114	1.15238	1.249	0.34986
	3.371	0.944258	0.968	0.271148		3.962	1.1098	1.827	0.511765		2.281	0.638936	1.311	0.367227		3.793	1.06246	1.625	0.455182
	3.22	0.901961	0.92	0.257703		3.84	1.07563	1.643	0.460224		2.581	0.722969	2.591	0.72577		3.156	0.884034	1.381	0.386835
	3.212	0.89972	0.798	0.223529		4.041	1.13193	1.506	0.421849		2.46	0.689076	1.633	0.457423		2.02	0.565826	1.519	0.42549
	3.625	1.01541	1.277	0.357703		3.429	0.960504	1.576	0.441457		2.705	0.757703	1.853	0.519048		3.532	0.989356	1.351	0.378431
	2.701	0.756583	1.107	0.310084		2.861	0.801401	1.321	0.370028		2.993	0.838375	1.783	0.49944		4.507	1.26246	1.331	0.372829
	3.837	1.07479	1.012	0.283473		3.101	0.868627	1.893	0.530252		2.066	0.578711	1.412	0.395518		3.845	1.07703	1.706	0.477871
	3.344	0.936695	0.902	0.252661		4.585	1.28431	1.294	0.362465		2.547	0.713445	1.56	0.436975		3.906	1.09412	1.897	0.531373
	1.791	0.501681	1.001	0.280392		3.791	1.0619	1.331	0.372829		2.557	0.716246	1.779	0.498319		3.36	0.941176	1.354	0.379272
	3.523	0.986835	0.994	0.278431		3.129	0.876471	1.442	0.403922		2.304	0.645378	1.731	0.484874		3.161	0.885434	2.104	0.589356
	2.917	0.817087	1.038	0.290756		3.38	0.946779	2.066	0.578711		2.989	0.837255	2.727	0.763866		3.689	1.03333	1.84	0.515406
	3.013	0.843978	1.063	0.297759		3.664	1.02633	1.287	0.360504		2.73	0.764706	2.305	0.645658		3.853	1.07927	1.262	0.353501
	3.46	0.969188	1.046	0.292997		3.095	0.866947	1.658	0.464426		2.834	0.793838	2.027	0.567787		3.469	0.971709	2.546	0.713165
	4.001	1.12073	0.971	0.271989		3.285	0.920168	1.362	0.381513		2.66	0.745098	2.125	0.595238		3.549	0.994118	1.575	0.441176
	4.327	1.21204	1.083	0.303361		3.54	0.991597	1.309	0.366667		3.162	0.885714	1.64	0.459384		3.933	1.10168	1.853	0.519048
	2.904	0.813445	1.173	0.328571		3.161	0.885434	1.405	0.393557		2.593	0.726331	1.719	0.481513		3.229	0.904482	2.074	0.580952
	3.207	0.898319	1.099	0.307843		3.052	0.854902	1.116	0.312605		2.637	0.738655	2.4	0.672269		3.89	1.08964	2.351	0.658543
	3.874	1.08515	1.148	0.321569		3.53	0.988796	1.94	0.543417		2.922	0.818487	1.432	0.40112		3.323	0.930812	1.62	0.453782
	3.216	0.90084	1.176	0.329412		4.33	1.21289	1.679	0.470308		3.004	0.841457	2.444	0.684594		3.796	1.06331	1.361	0.381232
	3.764	1.05434	1.163	0.32577		3.114	0.872269	1.445	0.404762		2.562	0.717647	1.299	0.363866		4.285	1.20028	1.376	0.385434
	3.188	0.892997	1.039	0.291036		4.387	1.22885	1.057	0.296078		2.645	0.740896	1.357	0.380112		3.073	0.860784	1.966	0.5507
	2.528	0.708123	0.994	0.278431		3.7	1.03641	1.553	0.435014		3.092	0.866106	1.515	0.42437		2.68	0.7507	1.802	0.504762
	3.855	1.07983	1.172	0.328291		4.073	1.1409	1.533	0.429412		3.212	0.89972	1.67	0.467787		3.406	0.954062	1.591	0.445658
	3.829	1.07255	0.961	0.269188		3.519	0.985714	1.624	0.454902		3.152	0.882913	1.975	0.553221		4.205	1.17787	1.52	0.42577
	4.5	1.2605	1.508	0.422409		4.048	1.13389	1.057	0.296078		2.943	0.82437	1.255	0.351541		3.488	0.977031	1.621	0.454062
	4.116	1.15294	0.986	0.27619		3.365	0.942577	1.194	0.334454		2.851	0.798599	1.454	0.407283		4.035	1.13025	1.369	0.383473
	3.777	1.05798	1.112	0.311485		4.451	1.24678	1.333	0.373389		2.533	0.709524	1.491	0.417647		4.486	1.25658	1.164	0.32605
	4.416	1.23697	1.109	0.310644		4.325	1.21148	1.478	0.414006		2.97	0.831933	1.477	0.413725		3.803	1.06527	1.228	0.343978
	3.276	0.917647	1.343	0.37619		3.51	0.983193	1.889	0.529132		3.087	0.864706	2.137	0.598599		4.168	1.16751	1.711	0.479272
	2.55	0.714286	1.325	0.371148		4.176	1.16975	1.27	0.355742		3.417	0.957143	1.84	0.515406		3.48	0.97479	1.964	0.55014
	2.732	0.765266	1.139	0.319048		3.035	0.85014	1.275	0.357143		4.272	1.19664	1.953	0.547059		3.949	1.10616	1.586	0.444258
	3.531	0.989076	0	0		2.598	0.727731	1.523	0.426611		2.986	0.836415	1.343	0.37619		4.134	1.15798	1.644	0.460504
	3.918	1.09748	0.992	0.277871		4.174	1.16919	1.107	0.310084		3.032	0.8493	1.079	0.302241		4.349	1.21821	1.18	0.330532
	3.937	1.1028	1.086	0.304202		3.832	1.07339	1.447	0.405322		2.908	0.814566	1.32	0.369748		3.71	1.03922	1.522	0.426331
	4.269	1.1958	1.011	0.283193		3.704	1.03754	1.828	0.512045		2.582	0.723249	1.169	0.327451		3.575	1.0014	1.504	0.421289
	4.093	1.1465	1.188	0.332773		3.714	1.04034	1.362	0.381513		2.724	0.763025	1.709	0.478711		3.077	0.861905	1.459	0.408683
	3.699	1.03613	1.146	0.321008		2.409	0.67479	1.3	0.364146		2.426	0.679552	1.448	0.405602		2.625	0.735294	1.411	0.395238
	4.078	1.1423	0.898	0.251541		2.282	0.639216	1.166	0.326611		1.969	0.551541	2.51	0.703081		3.994	1.11877	1.209	0.338655
	3.352	0.938936	0.875	0.245098		3.912	1.0958	1.851	0.518487		2.742	0.768067	2.412	0.67563		4.184	1.17199	1.201	0.336415
	3.207	0.898319	1.035	0.289916		4.295	1.20308	1.17	0.327731		2.286	0.640336	1.434	0.401681		2.704	0.757423	1.398	0.391597
	2.848	0.797759	1.112	0.311485		2.638	0.738936	1.503	0.421008		2.841	0.795798	1.659	0.464706		3.823	1.07087	1.358	0.380392
	2.849	0.798039	1.056	0.295798		3.36	0.941176	1.361	0.381232		2.606	0.729972	2.202	0.616807		4.305	1.20588	1.433	0.401401
	3.934	1.10196	1.306	0.365826		3.924	1.09916	1.526	0.427451		2.923	0.818768	1.448	0.405602		3.888	1.08908	1.696	0.47507
	3.532	0.989356	1.048	0.293557		2.54	0.711485	1.13	0.316527		2.835	0.794118	1.099	0.307843		3.615	1.01261	1.267	0.354902
	3.192	0.894118	0.879	0.246218		3.82	1.07003	1.085	0.303922		3.003	0.841176	2.8	0.784314		3.843	1.07647	1.807	0.506162
	4.231	1.18515	0.896	0.25098		4.349	1.21821	1.023	0.286555		3.061	0.857423	1.357	0.380112		3.778	1.05826	1.541	0.431653
	3.275	0.917367	0.996	0.278992		3.692	1.03417	1.5	0.420168		2.876	0.805602	1.35	0.378151		3.154	0.883473	1.294	0.362465
	4.199	1.17619	0.915	0.256303		4.039	1.13137	1.558	0.436415		2.858	0.80056	1.059	0.296639		3.456	0.968067	1.372	0.384314
	3.39	0.94958	0.826	0.231373		3.336	0.934454	1.22	0.341737		2.655	0.743697	1.634	0.457703		3.178	0.890196	1.681	0.470868
	3.506	0.982073	1.325	0.371148		3.718	1.04146	1.5	0.420168		2.725	0.763305	1.332	0.373109		2.934	0.821849	1.605	0.44958
	4.205	1.17787	1.005	0.281513		3.75	1.05042	1.602	0.448739		2.684	0.751821	2.347	0.657423		4.697	1.31569	1.996	0.559104
	3.015	0.844538	0.921	0.257983		3.91	1.09524	1.74	0.487395		2.604	0.729412	2.186	0.612325		3.393	0.95042	1.485	0.415966
	3.554	0.995518	1.15	0.322129		4.876	1.36583	1.825	0.511204		3.165	0.886555	1.722	0.482353		3.551	0.994678	1.65	0.462185
	3.559	0.996919	1.027	0.287675		4.118	1.1535	1.584	0.443697		2.827	0.791877	1.548	0.433613		3.077	0.861905	1.259	0.352661
	3.261	0.913445	0.981	0.27479		4.323	1.21092	1.455	0.407563		2.199	0.615966	1.095	0.306723		2.951	0.826611	1.225	0.343137
	3.106	0.870028	0.882	0.247059		4.116	1.15294	1.579	0.442297		2.478	0.694118	1.764	0.494118		3.544	0.992717	1.153	0.322969
	3.908	1.09468	1.244	0.348459		3.062	0.857703	1.376	0.385434		2.886	0.808403	1.381	0.386835		3.096	0.867227	1.266	0.354622
	3.942	1.1042	0.951	0.266387		2.745	0.768908	1.809	0.506723		2.951	0.826611	1.368	0.383193		3.752	1.05098	1.354	0.379272
	3.102	0.868908	0.849	0.237815		3.778	1.05826	1.53	0.428571		2.549	0.714006	1.015	0.284314		4.083	1.1437	1.101	0.308403
	2.907	0.814286	0.883	0.247339		3.945	1.10504	1.831	0.512885		2.322	0.65042	0.926	0.259384		3.969	1.11176	1.664	0.466106
	3.94	1.10364	0.96	0.268908		3.832	1.07339	1.278	0.357983		2.415	0.676471	1.328	0.371989		4.411	1.23557	1.396	0.391036
	2.973	0.832773	0.755	0.211485		4.14	1.15966	1.709	0.478711		2.788	0.780952	1.039	0.291036		3.331	0.933053	1.131	0.316807
	3.331	0.933053	0.937	0.262465		4.274	1.1972	1.842	0.515966		2.425	0.679272	1.174	0.328852		3.289	0.921289	1.444	0.404482
	3.933	1.10168	0.702	0.196639		3.402	0.952941	1.983	0.555462		2.6	0.728291	1.326	0.371429		3.031	0.84902	1.294	0.362465
	3.117	0.873109	0.894	0.25042		3.632	1.01737	1.476	0.413445		2.298	0.643697	1.308	0.366387		4.064	1.13838	1.1	0.308123
	3.082	0.863305	0.903	0.252941		3.777	1.05798	2.161	0.605322		2.677	0.74986	1.204	0.337255		3.776	1.0577	1.38	0.386555
	3.978	1.11429				4.155	1.16387	1.573	0.440616		2.801	0.784594	1.172	0.328291		3.784	1.05994	1.695	0.47479
	3.659	1.02493				3.65	1.02241	1.354	0.379272		3.131	0.877031	1.196	0.335014		4.097	1.14762	1.292	0.361905
	3.853	1.07927				3.156	0.884034	1.201	0.336415		2.352	0.658824	1.097	0.307283		4.22	1.18207	1.325	0.371148
	3.261	0.913445				3.68	1.03081	1.523	0.426611		2.737	0.766667	1.353	0.378992		3.949	1.10616	1.136	0.318207
	3.58	1.0028				4	1.12045	1.524	0.426891		3.176	0.889636	1.167	0.326891		3.369	0.943697	1.302	0.364706
	3.801	1.06471				4.165	1.16667	1.841	0.515686		2.192	0.614006	1.307	0.366106		3.987	1.11681	1.329	0.372269
	4.162	1.16583				4.141	1.15994	1.771	0.496078		2.004	0.561345	2.139	0.59916		3.871	1.08431	1.333	0.373389
	3.246	0.909244				4.037	1.13081	1.588	0.444818		3.798	1.06387	1.241	0.347619		4.068	1.1395	1.73	0.484594
	3.662	1.02577				4.142	1.16022	1.913	0.535854		3.582	1.00336	1.517	0.42493		4.035	1.13025	1.861	0.521289
	3.403	0.953221				3.2	0.896359	1.714	0.480112		3.733	1.04566	1.307	0.366106		3.392	0.95014	1.279	0.358263
	3.705	1.03782				4.599	1.28824	1.217	0.340896		3.661	1.02549	1.13	0.316527		3.176	0.889636	1.671	0.468067
	3.44	0.963585				4.069	1.13978	1.192	0.333894		3.938	1.10308	2.489	0.697199		2.969	0.831653	1.402	0.392717
	4.051	1.13473				4.94	1.38375	1.306	0.365826		4.1	1.14846	2.622	0.734454		4.384	1.22801	1.511	0.423249
	3.857	1.08039				3.062	0.857703	1.433	0.401401		3.197	0.895518	1.71	0.478992		3.926	1.09972	1.53	0.428571
	4.232	1.18543				3.452	0.966947	1.682	0.471148		3.436	0.962465	2.038	0.570868		4.022	1.12661	1.534	0.429692
	4.171	1.16835				3.68	1.03081	1.564	0.438095		3.433	0.961625	1.422	0.398319		4.051	1.13473	2.018	0.565266
	4.169	1.16779				3.347	0.937535	1.697	0.47535		3.587	1.00476	1.588	0.444818		3.597	1.00756	1.489	0.417087
	3.122	0.87451				4.331	1.21317	1.358	0.380392		3.354	0.939496	1.357	0.380112		3.517	0.985154	1.415	0.396359
	2.718	0.761345				3.455	0.967787	1.667	0.466947		4.325	1.21148	1.468	0.411204		3.618	1.01345	1.699	0.47591
	3.023	0.846779				3.774	1.05714	1.209	0.338655		4.112	1.15182	1.093	0.306162		3.762	1.05378	1.464	0.410084
	3.582	1.00336				3.028	0.848179	1.452	0.406723		4.478	1.25434	1.137	0.318487		3.558	0.996639	1.606	0.44986
	3.822	1.07059				4.361	1.22157	1.192	0.333894		3.024	0.847059	1.223	0.342577		3.562	0.997759	1.691	0.473669
	3.926	1.09972				3.487	0.976751	1.791	0.501681		3.538	0.991036	1.217	0.340896		3.573	1.00084	1.395	0.390756
	4.126	1.15574				2.978	0.834174	1.622	0.454342		3.615	1.01261	2.565	0.718487		4.134	1.15798	1.455	0.407563
	4.203	1.17731				3.887	1.0888	1.39	0.389356		3.315	0.928571	1.27	0.355742		2.997	0.839496	1.147	0.321289
	3.109	0.870868				3.407	0.954342	1.579	0.442297		3.805	1.06583	1.315	0.368347		3.57	1	1.664	0.466106
	3.617	1.01317				3.173	0.888796	1.35	0.378151		3.476	0.973669	1.851	0.518487		3.916	1.09692	1.492	0.417927
	2.824	0.791036				3.925	1.09944	1.358	0.380392		3.052	0.854902	1.418	0.397199		2.898	0.811765	1.505	0.421569
	3.136	0.878431				3.718	1.04146	1.185	0.331933		3.632	1.01737	1.584	0.443697		3.641	1.01989	1.932	0.541176
	3.92	1.09804				3.3	0.92437	1.656	0.463866		4.4	1.23249	1.358	0.380392		2.836	0.794398	1.708	0.478431
	3.634	1.01793				3.077	0.861905	1.581	0.442857		3.555	0.995798	1.814	0.508123		4.766	1.33501	1.477	0.413725
	3.739	1.04734				3.931	1.10112	1.335	0.37395		4.223	1.18291	1.581	0.442857		4.022	1.12661	2.016	0.564706
	3.69	1.03361				4.282	1.19944	1.545	0.432773		3.293	0.922409	1.563	0.437815		3.452	0.966947	1.833	0.513445
	4.07	1.14006				3.08	0.862745	1.8	0.504202		3.381	0.947059	1.425	0.39916		3.82	1.07003	1.6	0.448179
	2.904	0.813445				4.053	1.13529	1.669	0.467507		3.035	0.85014	1.066	0.298599		3.645	1.02101	1.629	0.456303
	3.106	0.870028				2.901	0.812605	1.515	0.42437		2.837	0.794678	1.447	0.405322		3.879	1.08655	1.301	0.364426
	3.368	0.943417				4.052	1.13501	1.559	0.436695		3.83	1.07283	1.253	0.35098		4.139	1.15938	1.137	0.318487
	3.561	0.997479				3.986	1.11653	1.237	0.346499		3.154	0.883473	1.409	0.394678		3.539	0.991317	1.582	0.443137
	3.436	0.962465				4.029	1.12857	1.514	0.42409		3.711	1.0395	1.223	0.342577		3.347	0.937535	1.484	0.415686
	3.773	1.05686				4.797	1.3437	1.323	0.370588		3.974	1.11317	1.243	0.348179		4.125	1.15546	1.368	0.383193
	3.856	1.08011				4.215	1.18067	1.416	0.396639		3.464	0.970308	2.736	0.766387		3.583	1.00364	1.456	0.407843
	3.733	1.04566				4.283	1.19972	1.373	0.384594		3.271	0.916246	2.205	0.617647		3.628	1.01625	1.415	0.396359
	3.409	0.954902				3.458	0.968627	1.179	0.330252		3.229	0.904482	1.981	0.554902		4.157	1.16443	1.485	0.415966
	3.437	0.962745				4.143	1.1605	1.329	0.372269		4.335	1.21429	2.81	0.787115		3.782	1.05938
	3.686	1.03249				3.093	0.866387	1.374	0.384874		4.528	1.26835	2.246	0.629132		3.171	0.888235
	3.755	1.05182				3.95	1.10644	1.259	0.352661		3.854	1.07955	1.23	0.344538		3.763	1.05406
	3.348	0.937815				3.822	1.07059	1.662	0.465546		3.348	0.937815	0.988	0.276751		3.766	1.0549
	3.2	0.896359				4.532	1.26947	0.882	0.247059		3.489	0.977311	1.121	0.314006		2.987	0.836695
	2.616	0.732773				3.75	1.05042	2.192	0.614006		3.334	0.933894	2.131	0.596919		3.943	1.10448
	3.598	1.00784				3.086	0.864426	1.405	0.393557		3.322	0.930532	1.494	0.418487		4.168	1.16751
	3.271	0.916246				3.648	1.02185	1.373	0.384594		2.917	0.817087	1.584	0.443697		3.821	1.07031
	3.427	0.959944				4.214	1.18039	1.514	0.42409		3.53	0.988796	1.318	0.369188		3.766	1.0549
	3.1	0.868347				4.191	1.17395	1.599	0.447899		3.887	1.0888	2.304	0.645378		3.94	1.10364
	4.106	1.15014				4.418	1.23754	2.103	0.589076		3.288	0.921008	1.857	0.520168		3.939	1.10336
	4.033	1.12969				4.139	1.15938	1.233	0.345378		4.022	1.12661	1.909	0.534734		4.026	1.12773
	3.158	0.884594				3.979	1.11457	1.513	0.42381		4.053	1.13529	1.809	0.506723		3.974	1.11317
	3.938	1.10308				4.234	1.18599	1.634	0.457703		3.902	1.093	2.223	0.622689		4	1.12045
	3.896	1.09132				3.804	1.06555	1.654	0.463305		3.55	0.994398	1.307	0.366106		3.574	1.00112
	3.151	0.882633				3.264	0.914286	1.191	0.333613		3.178	0.890196	2.383	0.667507		4.132	1.15742
	3.715	1.04062				3.482	0.97535	1.385	0.387955		3.124	0.87507	1.414	0.396078		4.15	1.16246
	4.156	1.16415				4.059	1.13697	2.182	0.611204		3.7	1.03641	1.65	0.462185		3.316	0.928852
	2.898	0.811765				4.193	1.17451	1.347	0.377311		4.103	1.1493	1.672	0.468347		3.483	0.97563
	3.601	1.00868				3.783	1.05966	1.221	0.342017		3.909	1.09496	1.394	0.390476		3.845	1.07703
	2.654	0.743417				4.177	1.17003	1.308	0.366387		3.719	1.04174	1.408	0.394398		3.142	0.880112
	2.909	0.814846				4.026	1.12773	1.3	0.364146		2.999	0.840056	1.39	0.389356		4.169	1.16779
	3.119	0.873669				4.185	1.17227	1.75	0.490196		3.899	1.09216	2.526	0.707563		3.642	1.02017
	3.905	1.09384				4.195	1.17507	1.485	0.415966		3.547	0.993557	1.407	0.394118		3.401	0.952661
	4.005	1.12185				3.7	1.03641				3.819	1.06975	1.183	0.331373		4.079	1.14258
	3.928	1.10028				3.865	1.08263				3.858	1.08067	1.35	0.378151		4.619	1.29384
	4.104	1.14958				3.806	1.06611				3.679	1.03053	1.412	0.395518		3.948	1.10588
	2.656	0.743978				3.442	0.964146				3.002	0.840896	1.805	0.505602		3.582	1.00336
	3.432	0.961345				3.777	1.05798				4.138	1.1591	1.846	0.517087		4.547	1.27367
	3.614	1.01232				3.409	0.954902				3.524	0.987115	1.216	0.340616		3.793	1.06246
	2.444	0.684594				3.181	0.891036				3.804	1.06555	1.333	0.373389		3.464	0.970308
	3.427	0.959944				4.012	1.12381				3.558	0.996639	2.084	0.583754		3.296	0.923249
	3.693	1.03445				4.417	1.23725				4.015	1.12465				3.655	1.02381
	2.936	0.822409				3.544	0.992717				4.817	1.3493				3.456	0.968067
	3.149	0.882073				3.127	0.87591				4.025	1.12745				3.788	1.06106
	3.073	0.860784				3.728	1.04426				3.541	0.991877				3.758	1.05266
	2.933	0.821569				4.04	1.13165				3.32	0.929972				3.3	0.92437
	2.958	0.828571				4.027	1.12801				4.32	1.21008				2.969	0.831653
	3.816	1.06891				4.176	1.16975				3.517	0.985154				3.342	0.936134
	2.995	0.838936				4.663	1.30616				3.548	0.993838				3.962	1.1098
	2.885	0.808123				3.809	1.06695				4.131	1.15714				3.539	0.991317
	3.451	0.966667				3.908	1.09468				3.242	0.908123				3.436	0.962465
	3.643	1.02045				3.713	1.04006				4.41	1.23529				3.836	1.07451
	4.212	1.17983				4.017	1.12521				3.906	1.09412				3.23	0.904762
	2.83	0.792717				2.89	0.809524				4.06	1.13725				3.888	1.08908
	2.326	0.651541				4.26	1.19328				3.852	1.07899				3.97	1.11204
	3.238	0.907003				3.754	1.05154				4.039	1.13137				3.766	1.0549
	2.538	0.710924				3.034	0.84986				3.217	0.90112				3.299	0.92409
	3.013	0.843978				4.101	1.14874				3.019	0.845658				2.853	0.79916
	3.981	1.11513				4.067	1.13922				4.101	1.14874				3.416	0.956863
	3.845	1.07703				3.411	0.955462				2.516	0.704762				3.988	1.11709
	4.004	1.12157				2.722	0.762465				3.505	0.981793				3.446	0.965266
	3.237	0.906723				4.175	1.16947				3.464	0.970308				4.317	1.20924
	2.838	0.794958				4.068	1.1395				3.407	0.954342				3.641	1.01989
	4.278	1.19832				3.373	0.944818				3.867	1.08319				2.861	0.801401
	3.429	0.960504				3.286	0.920448				4.805	1.34594				4.388	1.22913
	3.388	0.94902				3.989	1.11737				4.301	1.20476				3.904	1.09356
	3.921	1.09832				2.906	0.814006				4.292	1.20224				4.198	1.17591
	2.691	0.753782				3.925	1.09944				4.477	1.25406				4.031	1.12913
	3.408	0.954622				3.701	1.03669				3.55	0.994398				3.306	0.92605
	2.349	0.657983				4.27	1.19608				2.977	0.833894				3.665	1.02661
	2.275	0.637255				4.085	1.14426				4.441	1.24398				3.666	1.02689
	4.169	1.16779				4.244	1.1888				3.584	1.00392				4.098	1.1479
	3.198	0.895798				4.116	1.15294				3.133	0.877591				4.227	1.18403
	4.037	1.13081				4.296	1.20336				3.494	0.978711				3.656	1.02409
	4.015	1.12465				2.998	0.839776				3.522	0.986555				3.561	0.997479
	3.267	0.915126				3.343	0.936415				3.224	0.903081				4.147	1.16162
	3.125	0.87535				4.507	1.26246				2.853	0.79916				3.44	0.963585
	3.616	1.01289				3.171	0.888235				4.021	1.12633				4.016	1.12493
	4.157	1.16443				4.173	1.16891				4.001	1.12073				4.113	1.1521
	4.056	1.13613				3.968	1.11148				3.282	0.919328				3.689	1.03333
	3.849	1.07815				3.561	0.997479				3.855	1.07983				3.611	1.01148
	4.276	1.19776				3.551	0.994678				3.769	1.05574				3.419	0.957703
	4.188	1.17311				4.057	1.13641				3.548	0.993838				3.631	1.01709
	3.027	0.847899				4.406	1.23417				3.078	0.862185
	3.32	0.929972				2.572	0.720448				3.954	1.10756
	3.031	0.84902				4.171	1.16835
	4.269	1.1958				2.729	0.764426
	4.456	1.24818				2.387	0.668627
	4.055	1.13585				3.79	1.06162
	3.869	1.08375				3.589	1.00532
	3.522	0.986555				2.665	0.746499
	3.778	1.05826				3.446	0.965266
	3.921	1.09832				3.201	0.896639
	3.655	1.02381				3.46	0.969188
	2.66	0.745098				4.106	1.15014
	4.247	1.18964				3.85	1.07843
	4.259	1.193				3.073	0.860784
	4.57	1.28011				3.953	1.10728
	3.432	0.961345				3.149	0.882073
	3.913	1.09608				4.68	1.31092
	3.765	1.05462				3.139	0.879272
	4.199	1.17619				4.105	1.14986
	3.898	1.09188				3.202	0.896919
	4.724	1.32325				3.82	1.07003
	3.452	0.966947				4.448	1.24594
	4.079	1.14258				3.354	0.939496
	4.497	1.25966				3.844	1.07675
	3.698	1.03585				3.982	1.11541
	3.255	0.911765				3.441	0.963866
	3.939	1.10336				3.651	1.02269
	4.036	1.13053				3.712	1.03978
	2.894	0.810644				4.354	1.21961
	3.539	0.991317				4.098	1.1479
	3.638	1.01905				3.819	1.06975
	3.802	1.06499				2.904	0.813445
	3.632	1.01737				3.138	0.878992
	3.73	1.04482				3.795	1.06303
	3.189	0.893277				3.878	1.08627
	3.47	0.971989				4.114	1.15238
	3.409	0.954902				3.728	1.04426
	2.628	0.736134				4.078	1.1423
	4.48	1.2549				4.246	1.18936
	3.729	1.04454				4.491	1.25798
	3.142	0.880112				3.451	0.966667
	4.622	1.29468				3.376	0.945658
	2.221	0.622129				3.643	1.02045
	3.402	0.952941				2.211	0.619328
	3.411	0.955462				3.18	0.890756
	3.64	1.01961				2.522	0.706443
	3.529	0.988515				2.49	0.697479
	3.732	1.04538				3.661	1.02549
	2.451	0.686555				3.479	0.97451
	4.589	1.28543				2.998	0.839776
	2.855	0.79972
	4.226	1.18375
	3.749	1.05014
	3.868	1.08347
Average	3.56891
