# Supplementary material for: Bacterial peptidoglycan acts as a digestive signal mediating host adaptation to diverse food resources in C. elegans
Source: Nat Commun. 2024 Apr 16;15:3286. doi: 10.1038/s41467-024-47530-y (PMC11021419; doi:10.1038/s41467-024-47530-y)
Supplement: Supplementary file 4 — Source Data [file 41467_2024_47530_MOESM4_ESM.zip › 6-source data-HFR/Fig6.xlsx]

## Sheet: Fig6A
		N2	bcf-1(ok2599)	bcf-1(ylf1)
	p-PMK-1	49039	125738	153982
	tubulin	84623	175156	163688
	p-PMK-1/tubulin	0.5795	0.717863	0.940704
	normalized=(p-PMK-1/tubulin)/0.5795	1	1.23876	1.6233

## Sheet: Fig6B
		N2	bcf-1(ok2599)	bcf-1(ylf1)
	p-PMK-1	27185	64666	142897
	tubulin	124612	125247	105721
	p-PMK-1/tubulin	0.218157	0.516308	1.35164
	normalized=(p-PMK-1/tubulin)/0.218157	1	2.36668	6.19573

## Sheet: Fig6C
	N2(N=111)			bcf-1(ok2599)（N=114）			pmk-1(km25)(N=164)			bcf-1;pmk-1(N=105)
	original data	normalized data=original data/3.47		original data	normalized data=original data/3.47		original data	normalized data=original data/3.47		original data	normalized data=original data/3.47
	3.806	1.09683		1.652	0.476081		2.738	0.789049		1.998	0.575793
	2.449	0.705764		1.672	0.481844		3.037	0.875216		0.934	0.269164
	2.719	0.783573		1.748	0.503746		3.913	1.12767		2.756	0.794236
	3.735	1.07637		1.696	0.488761		2.743	0.79049		3.36	0.9683
	3.833	1.10461		1.761	0.507493		3.514	1.01268		2.764	0.796542
	3.375	0.972622		1.254	0.361383		3.133	0.902882		2.802	0.807493
	3.98	1.14697		1.227	0.353602		2.908	0.83804		2.064	0.594813
	4.863	1.40144		1.651	0.475793		3.271	0.942651		2.36	0.680115
	3.551	1.02334		1.055	0.304035		2.866	0.825937		2.254	0.649568
	4.812	1.38674		1.437	0.414121		3.285	0.946686		1.876	0.540634
	3.887	1.12017		1.425	0.410663		3.809	1.09769		1.343	0.387032
	4.058	1.16945		1.756	0.506052		3.089	0.890202		2.653	0.764553
	3.543	1.02104		0.982	0.282997		2.544	0.733141		1.464	0.421902
	3.181	0.916715		1.659	0.478098		2.441	0.703458		1.496	0.431124
	3.844	1.10778		1.286	0.370605		2.53	0.729107		2.591	0.746686
	3.411	0.982997		1.561	0.449856		2.577	0.742651		2.175	0.626801
	3.937	1.13458		1.992	0.574063		2.352	0.67781		3.148	0.907205
	3.786	1.09107		1.955	0.563401		2.336	0.673199		3.378	0.973487
	2.685	0.773775		1.836	0.529107		3.607	1.03948		3.423	0.986455
	3.681	1.06081		1.331	0.383573		3.228	0.930259		2.974	0.857061
	2.806	0.808646		1.249	0.359942		4.008	1.15504		2.991	0.86196
	2.777	0.800288		1.419	0.408934		3.711	1.06945		2.915	0.840058
	2.712	0.781556		1.248	0.359654		2.955	0.851585		3.463	0.997983
	3.718	1.07147		2.388	0.688184		3.558	1.02536		2.874	0.828242
	2.782	0.801729		1.908	0.549856		3.035	0.87464		2.876	0.828818
	3.797	1.09424		2.617	0.754179		4.421	1.27406		3.654	1.05303
	3.393	0.97781		1.873	0.539769		3.388	0.976369		2.81	0.809798
	3.407	0.981844		1.795	0.517291		2.974	0.857061		4.15	1.19597
	2.691	0.775504		1.323	0.381268		2.588	0.745821		3.726	1.07378
	3.634	1.04726		1.331	0.383573		2.374	0.68415		2.871	0.827378
	3.934	1.13372		2.727	0.785879		3.428	0.987896		3.628	1.04553
	4.05	1.16715		2.503	0.721326		3.162	0.911239		3.628	1.04553
	2.686	0.774063		1.875	0.540346		3.674	1.05879		3.404	0.98098
	3.476	1.00173		1.597	0.460231		3.857	1.11153		4.186	1.20634
	2.428	0.699712		1.397	0.402594		4.171	1.20202		2.831	0.81585
	3.917	1.12882		1.232	0.355043		3.316	0.95562		2.975	0.857349
	3.701	1.06657		1.223	0.35245		3.255	0.93804		2.133	0.614697
	3.702	1.06686		1.213	0.349568		4.245	1.22334		4.685	1.35014
	3.063	0.882709		1.096	0.31585		3.531	1.01758		3.361	0.968588
	2.748	0.791931		1.07	0.308357		3.117	0.898271		3.247	0.935735
	3.569	1.02853		1.059	0.305187		4.219	1.21585		3.189	0.91902
	3.375	0.972622		0.927	0.267147		3.559	1.02565		2.914	0.839769
	3.635	1.04755		1.072	0.308934		3.095	0.891931		3.162	0.911239
	3.583	1.03256		1.13	0.325648		3.754	1.08184		2.982	0.859366
	4.324	1.24611		1.328	0.382709		2.875	0.82853		2.379	0.685591
	2.872	0.827666		1.083	0.312104		2.695	0.776657		1.531	0.44121
	2.807	0.808934		0.993	0.286167		2.749	0.792219		1.406	0.405187
	3.157	0.909798		1.333	0.38415		4.007	1.15476		1.451	0.418156
	3.96	1.14121		1.281	0.369164		2.68	0.772334		1.37	0.394813
	3.845	1.10807		1.006	0.289914		3.687	1.06254		2.786	0.802882
	4.337	1.24986		0.94	0.270893		3.269	0.942075		1.824	0.525648
	2.941	0.84755		1.203	0.346686		2.893	0.833718		2.809	0.80951
	3.854	1.11066		1.437	0.414121		3.225	0.929395		2.204	0.635159
	4.097	1.18069		1.244	0.358501		3.507	1.01066		4.062	1.17061
	4.861	1.40086		0.987	0.284438		4.438	1.27896		2.336	0.673199
	4.038	1.16369		1.252	0.360807		2.704	0.779251		1.411	0.406628
	4.093	1.17954		1.197	0.344957		4.652	1.34063		1.609	0.463689
	3.383	0.974928		1.045	0.301153		2.769	0.797983		2.975	0.857349
	3.814	1.09914		0.95	0.273775		2.675	0.770893		2.112	0.608646
	4.043	1.16513		1.288	0.371182		3.847	1.10865		1.714	0.493948
	2.946	0.848991		1.734	0.499712		3.792	1.0928		4.641	1.33746
	2.625	0.756484		0.999	0.287896		4.284	1.23458		4.381	1.26254
	3.4	0.979827		1.37	0.394813		3.385	0.975504		4.357	1.25562
	2.816	0.811527		1.247	0.359366		3.729	1.07464		2.853	0.82219
	4.764	1.37291		1.18	0.340058		2.959	0.852738		3.611	1.04063
	3.959	1.14092		1.068	0.307781		4.231	1.21931		2.863	0.825072
	4.195	1.20893		1.001	0.288473		2.66	0.766571		3.341	0.962824
	3.916	1.12853		1.196	0.344669		3.56	1.02594		4.928	1.42017
	3.819	1.10058		1.311	0.37781		3.296	0.949856		4.138	1.19251
	3.926	1.13141		1.094	0.315274		2.753	0.793372		3.798	1.09452
	3.16	0.910663		1.158	0.333718		3.535	1.01873		5.536	1.59539
	2.758	0.794813		1.18	0.340058		2.88	0.829971		2.915	0.840058
	3.855	1.11095		1.964	0.565994		2.806	0.808646		2.526	0.727954
	3.804	1.09625		1.364	0.393084		4.574	1.31816		3.907	1.12594
	3.699	1.06599		1.128	0.325072		2.738	0.789049		3.766	1.0853
	2.704	0.779251		1.144	0.329683		4.101	1.18184		4.479	1.29078
	3.273	0.943228		1.333	0.38415		3.667	1.05677		3.643	1.04986
	3.185	0.917867		1.115	0.321326		2.228	0.642075		2.932	0.844957
	3.177	0.915562		1.127	0.324784		4.132	1.19078		3.193	0.920173
	2.996	0.863401		1.168	0.336599		4.017	1.15764		4.728	1.36254
	3.398	0.979251		1.321	0.380692		3.089	0.890202		4.142	1.19366
	3.885	1.1196		1.178	0.339481		4.307	1.24121		4.023	1.15937
	3.225	0.929395		1.094	0.315274		3.364	0.969452		3.72	1.07205
	3.379	0.973775		1.168	0.336599		3.577	1.03084		3.16	0.910663
	3.078	0.887032		1.182	0.340634		3.674	1.05879		3.462	0.997695
	3.776	1.08818		1.259	0.362824		4.111	1.18473		3.444	0.992507
	3.357	0.967435		0.889	0.256196		2.448	0.705476		2.808	0.809222
	3.328	0.959078		0.856	0.246686		3.891	1.12133		4.27	1.23055
	3.486	1.00461		1.146	0.330259		4.095	1.18012		4.136	1.19193
	2.658	0.765994		0.941	0.271182		3.242	0.934294		2.221	0.640058
	3.539	1.01988		0.969	0.279251		3.205	0.923631		2.847	0.820461
	3.546	1.0219		1.315	0.378963		3.029	0.872911		2.899	0.835447
	3.175	0.914986		1.439	0.414697		3.62	1.04323		4.176	1.20346
	3.085	0.889049		1.014	0.292219		2.811	0.810086		3.767	1.08559
	3.169	0.913256		1.576	0.454179		3.438	0.990778		3.042	0.876657
	3.214	0.926225		1.032	0.297406		2.488	0.717003		4.011	1.15591
	3.825	1.10231		1.038	0.299135		3.098	0.892795		3.771	1.08674
	3.001	0.864841		1.171	0.337464		2.582	0.744092		3.9012	1.12427
	2.995	0.863112		1.085	0.31268		2.484	0.71585		4.321	1.24524
	4.25	1.22478		1.14	0.32853		3.043	0.876945		3.554	1.02421
	3.131	0.902305		1.108	0.319308		2.455	0.707493		3.236	0.932565
	2.769	0.797983		1.312	0.378098		3.526	1.01614		3.798	1.09452
	3.718	1.07147		1.008	0.29049		3.14	0.904899		3.901	1.12421
	3.174	0.914697		1.034	0.297983		3.677	1.05965		3.221	0.928242
	3.449	0.993948		1.171	0.337464		2.971	0.856196		3.345	0.963977
	3.13	0.902017		1.186	0.341787		3.796	1.09395
	2.918	0.840922		1.112	0.320461		3.309	0.953602
	2.577	0.742651		1.282	0.369452		2.823	0.813545
	3.721	1.07233		1.133	0.326513		3.369	0.970893
	3.563	1.0268		1.178	0.339481		3.136	0.903746
	3.824	1.10202		0.881	0.25389		2.573	0.741499
Average	3.47267			1.02	0.293948		2.52	0.726225
				1.165	0.335735		2.931	0.844669
				1.167	0.336311		2.489	0.717291
							2.669	0.769164
							3.447	0.993372
							2.901	0.836023
							3.209	0.924784
							3.457	0.996254
							3.379	0.973775
							2.485	0.716138
							3.693	1.06427
							3.711	1.06945
							3.642	1.04957
							3.138	0.904323
							3.203	0.923055
							3.34	0.962536
							2.955	0.851585
							3.295	0.949568
							3.368	0.970605
							3.384	0.975216
							3.286	0.946974
							3.436	0.990202
							2.937	0.846398
							3.25	0.936599
							2.958	0.85245
							3.777	1.08847
							3.38	0.974063
							3.178	0.91585
							3.216	0.926801
							3.043	0.876945
							3.813	1.09885
							3.333	0.960519
							4.378	1.26167
							3.213	0.925937
							3.09	0.89049
							3.244	0.93487
							3.164	0.911816
							3.132	0.902594
							3.276	0.944092
							3.889	1.12075
							3.196	0.921037
							2.787	0.80317
							3.305	0.95245
							3.556	1.02478
							2.89	0.832853
							3.146	0.906628
							2.832	0.816138
							3.37	0.971182
							3.328	0.959078
							3.242	0.934294
							3.58	1.0317
							3.41	0.982709
							3.178	0.91585

## Sheet: Fig6D
	N2	atfs-1(et18)	pmk-1(km25)	atfs-1(et18);pmk-1(km25)
p-PMK-1	104355	132174	0	0
tubulin	27532	18073	25568	40791
p-PMK-1/tubulin	3.79032	7.31334	0	0
normalized=(p-PMK-1/tubulin)/3.79	1	1.92948	0	0

## Sheet: Fig6E
	hsp-6-CT	tba-1-CT	ΔCT	average	ΔCT-2.76	2^-(ΔCT-2.76)
N2	26.7941	24.266	2.52806	2.76074	-0.231937	1.17441
	26.9773	23.435	3.54227		0.782271	0.581451
	25.8257	23.5113	2.31443		-0.445574	1.36186
	26.5785	23.9202	2.6582		-0.101799	1.07311
atfs-1(et18)	23.6331	22.4294	1.20374		-1.55626	2.94091
	24.0195	22.2645	1.75506		-1.00494	2.00687
	23.9076	22.3816	1.52595		-1.23405	2.35226
	23.6222	22.2453	1.37691		-1.38309	2.60826
pmk-1(km25)	27.5273	23.6061	3.92115		1.16115	0.447155
	27.0467	23.7087	3.33801		0.578009	0.669888
	27.2833	23.4648	3.81856		1.05856	0.480112
	27.2802	24.0928	3.1874		0.427403	0.743599
atfs-1(et18);pmk-1(km25)	23.2954	22.1967	1.09863		-1.66137	3.16317
	23.3603	22.147	1.21329		-1.54671	2.92151
	22.7801	22.176	0.604057		-2.15594	4.4566
	23.2748	21.9323	1.34249		-1.41751	2.67124

## Sheet: Fig6F
	N2(N=143)			atfs-1(et18)(N=227)			pmk-1(km25)(N=261)			atfs-1;pmk-1(N=248)
	original data	normalized data=original data/3.03		original data	normalized data=original data/3.03		original data	normalized data=original data/3.03		original data	normalized data=original data/3.03
	4.447	1.46766		1.257	0.414851		3.81	1.25743		2.741	0.90462
	4.358	1.43828		1.28	0.422442		3.714	1.22574		2.329	0.768647
	3.652	1.20528		1.328	0.438284		2.535	0.836634		2.257	0.744884
	3.307	1.09142		1.402	0.462706		2.963	0.977888		2.594	0.856106
	2.916	0.962376		1.506	0.49703		3.361	1.10924		2.261	0.746205
	2.136	0.70495		1.223	0.40363		2.864	0.945215		2.739	0.90396
	2.106	0.69505		1.254	0.413861		3.691	1.21815		2.119	0.69934
	3.863	1.27492		1.226	0.40462		3.143	1.03729		2.385	0.787129
	2.65	0.874587		1.129	0.372607		3.186	1.05149		2.425	0.80033
	2.334	0.770297		1.25	0.412541		3.435	1.13366		1.982	0.654125
	2.446	0.807261		1.429	0.471617		2.752	0.908251		1.888	0.623102
	2.461	0.812211		1.375	0.453795		2.771	0.914521		2.311	0.762706
	3.464	1.14323		0.906	0.29901		2.53	0.834983		1.944	0.641584
	4.018	1.32607		1.479	0.488119		3.165	1.04455		1.859	0.613531
	2.756	0.909571		1.284	0.423762		2.64	0.871287		2.035	0.671617
	2.401	0.792409		1.25	0.412541		3.28	1.08251		1.82	0.60066
	3.942	1.30099		1.48	0.488449		3.171	1.04653		2.409	0.79505
	2.599	0.857756		1.179	0.389109		3.15	1.0396		2.415	0.79703
	3.902	1.28779		1.182	0.390099		2.724	0.89901		1.572	0.518812
	2.557	0.843894		1.316	0.434323		2.77	0.914191		2.12	0.69967
	4.273	1.41023		1.331	0.439274		3.074	1.01452		2.005	0.661716
	3.157	1.04191		1.291	0.426073		3.302	1.08977		2.581	0.851815
	2.424	0.8		1.264	0.417162		3.241	1.06964		2.061	0.680198
	2.252	0.743234		1.368	0.451485		3.438	1.13465		2.197	0.725083
	3.417	1.12772		1.561	0.515182		3.567	1.17723		1.669	0.550825
	2.005	0.661716		1.234	0.407261		3.533	1.16601		2.526	0.833663
	2.42	0.79868		1.241	0.409571		3.586	1.1835		2.52	0.831683
	3.59	1.18482		1.265	0.417492		2.863	0.944884		2.245	0.740924
	2.548	0.840924		1.327	0.437954		3.659	1.20759		2.105	0.694719
	3.758	1.24026		1.344	0.443564		3.978	1.31287		2.103	0.694059
	2.762	0.911551		1.465	0.483498		3.35	1.10561		2.236	0.737954
	3.288	1.08515		1.449	0.478218		3.413	1.1264		1.939	0.639934
	4.146	1.36832		1.435	0.473597		3.623	1.19571		2.469	0.814851
	3.563	1.17591		1.117	0.368647		3.375	1.11386		2.615	0.863036
	4.371	1.44257		1.313	0.433333		2.945	0.971947		2.383	0.786469
	3.544	1.16964		1.303	0.430033		3.05	1.0066		2.134	0.70429
	3.267	1.07822		1.282	0.423102		3.386	1.11749		2.206	0.728053
	2.43	0.80198		1.1	0.363036		3.532	1.16568		2.063	0.680858
	2.674	0.882508		1.213	0.40033		3.112	1.02706		1.789	0.590429
	3.853	1.27162		1.393	0.459736		3.441	1.13564		2.396	0.790759
	2.884	0.951815		1.221	0.40297		3.229	1.06568		2.6	0.858086
	3.979	1.3132		1.268	0.418482		3.625	1.19637		2.19	0.722772
	3.842	1.26799		1.206	0.39802		3.671	1.21155		1.731	0.571287
	3.524	1.16304		1.356	0.447525		3.526	1.1637		2.139	0.705941
	3.808	1.25677		1.358	0.448185		2.859	0.943564		1.929	0.636634
	2.663	0.878878		1.221	0.40297		3.556	1.1736		2.288	0.755116
	2.412	0.79604		1.324	0.436964		3.136	1.03498		2.357	0.777888
	4.05	1.33663		1.135	0.374587		3.586	1.1835		2.504	0.826403
	2.993	0.987789		1.27	0.419142		3.375	1.11386		2.295	0.757426
	2.388	0.788119		1.169	0.385809		2.659	0.877558		2.475	0.816832
	3.821	1.26106		1.322	0.436304		3.407	1.12442		2.487	0.820792
	2.601	0.858416		1.336	0.440924		3.513	1.15941		2.514	0.829703
	2.535	0.836634		1.247	0.411551		2.624	0.866007		2.349	0.775248
	4.281	1.41287		1.13	0.372937		3.33	1.09901		2.152	0.710231
	2.327	0.767987		1.275	0.420792		3.435	1.13366		2.558	0.844224
	3.196	1.05479		1.241	0.409571		3.347	1.10462		1.981	0.653795
	3.327	1.09802		1.201	0.39637		3.399	1.12178		1.718	0.566997
	2.686	0.886469		1.239	0.408911		3.239	1.06898		2.339	0.771947
	3.33	1.09901		1.141	0.376568		3.635	1.19967		2.519	0.831353
	2.633	0.868977		1.433	0.472937		3.708	1.22376		2.223	0.733663
	3.295	1.08746		1.325	0.437294		3.405	1.12376		2.319	0.765347
	3.288	1.08515		1.362	0.449505		3.268	1.07855		2.059	0.679538
	3.257	1.07492		1.375	0.453795		3.592	1.18548		2.007	0.662376
	3.591	1.18515		1.39	0.458746		3.877	1.27954		2.305	0.760726
	2.773	0.915182		1.393	0.459736		3.162	1.04356		2.09	0.689769
	2.55	0.841584		1.277	0.421452		3.4	1.12211		2.28	0.752475
	3.222	1.06337		1.426	0.470627		3.556	1.1736		2.342	0.772937
	3.268	1.07855		1.486	0.490429		3.379	1.11518		2.248	0.741914
	3.159	1.04257		1.247	0.411551		3.365	1.11056		2.692	0.888449
	2.568	0.847525		1.228	0.405281		3.81	1.25743		2.077	0.685479
	2.285	0.754125		1.232	0.406601		3.927	1.29604		1.921	0.633993
	3.505	1.15677		1.325	0.437294		2.6	0.858086		1.95	0.643564
	3.276	1.08119		1.279	0.422112		3.8	1.25413		2.742	0.90495
	4.279	1.41221		1.03	0.339934		3.154	1.04092		2.534	0.836304
	2.136	0.70495		1.172	0.386799		3.327	1.09802		1.973	0.651155
	3.38	1.11551		1.293	0.426733		3.698	1.22046		2.285	0.754125
	2.094	0.691089		1.378	0.454785		3.817	1.25974		2.426	0.80066
	3.701	1.22145		1.273	0.420132		3.696	1.2198		2.202	0.726733
	2.372	0.782838		1.366	0.450825		3.317	1.09472		1.842	0.607921
	3.071	1.01353		1.324	0.436964		2.924	0.965017		1.9	0.627063
	3.401	1.12244		1.281	0.422772		3.834	1.26535		2.579	0.851155
	3.47	1.14521		1.368	0.451485		3.688	1.21716		2.267	0.748185
	2.555	0.843234		1.394	0.460066		3.884	1.28185		1.803	0.59505
	2.63	0.867987		1.319	0.435314		3.435	1.13366		2.093	0.690759
	3.418	1.12805		1.234	0.407261		3.304	1.09043		2.121	0.7
	2.811	0.927723		1.312	0.433003		3.082	1.01716		2.952	0.974257
	3.147	1.03861		1.134	0.374257		2.913	0.961386		1.759	0.580528
	2.617	0.863696		1.061	0.350165		3.462	1.14257		2.172	0.716832
	2.392	0.789439		1.203	0.39703		3.921	1.29406		2.514	0.829703
	3.623	1.19571		1.255	0.414191		4.048	1.33597		2.501	0.825413
	2.651	0.874917		1.354	0.446865		3.31	1.09241		2.283	0.753465
	2.564	0.846205		1.631	0.538284		3.84	1.26733		2.117	0.69868
	3.28	1.08251		1.376	0.454125		3.858	1.27327		2.387	0.787789
	3.691	1.21815		1.27	0.419142		3.604	1.18944		2.235	0.737624
	3.802	1.25479		1.36	0.448845		2.977	0.982508		2.236	0.737954
	3.396	1.12079		1.073	0.354125		2.729	0.90066		2.236	0.737954
	3.383	1.1165		1.322	0.436304		2.839	0.936964		2.275	0.750825
	2.601	0.858416		1.252	0.413201		2.97	0.980198		2.5	0.825083
	3.775	1.24587		1.321	0.435974		3.599	1.18779		2.263	0.746865
	3.083	1.01749		1.258	0.415182		3.877	1.27954		2.311	0.762706
	3.318	1.09505		1.403	0.463036		3.41	1.12541		2.23	0.735974
	2.873	0.948185		1.268	0.418482		3.435	1.13366		2.119	0.69934
	2.738	0.90363		1.612	0.532013		3.008	0.992739		2.495	0.823432
	3.32	1.09571		1.329	0.438614		2.68	0.884488		2.261	0.746205
	2.607	0.860396		1.177	0.388449		3.247	1.07162		2.129	0.70264
	3.369	1.11188		1.202	0.3967		3.788	1.25017		2.385	0.787129
	2.758	0.910231		1.249	0.412211		3.479	1.14818		2.561	0.845215
	3.315	1.09406		1.361	0.449175		3.501	1.15545		1.662	0.548515
	3.234	1.06733		0.813	0.268317		3.546	1.1703		2.246	0.741254
	2.351	0.775908		1.075	0.354785		3.624	1.19604		2.051	0.676898
	3.835	1.26568		1.038	0.342574		4.546	1.50033		2.303	0.760066
	2.888	0.953135		1.125	0.371287		3.302	1.08977		2.246	0.741254
	3.121	1.03003		1.176	0.388119		3.248	1.07195		2.176	0.718152
	2.599	0.857756		1.115	0.367987		3.444	1.13663		2.312	0.763036
	3.134	1.03432		1.176	0.388119		3.682	1.21518		1.969	0.649835
	4.149	1.36931		1.199	0.39571		3.184	1.05083		2.13	0.70297
	3.287	1.08482		1.051	0.346865		3.448	1.13795		1.799	0.593729
	3.699	1.22079		1.312	0.433003		3.503	1.15611		1.857	0.612871
	2.682	0.885149		1.076	0.355116		3.271	1.07954		1.825	0.60231
	3.443	1.1363		1.137	0.375248		3.521	1.16205		2.578	0.850825
	2.695	0.889439		1.206	0.39802		3.532	1.16568		2.086	0.688449
	2.112	0.69703		1.201	0.39637		2.845	0.938944		2.207	0.728383
	2.579	0.851155		0.906	0.29901		3.689	1.21749		1.824	0.60198
	2.106	0.69505		1.084	0.357756		3.085	1.01815		2.272	0.749835
	2.875	0.948845		1.119	0.369307		3.006	0.992079		2.448	0.807921
	2.504	0.826403		1.161	0.383168		2.853	0.941584		2.197	0.725083
	2.238	0.738614		1.217	0.40165		2.671	0.881518		2.249	0.742244
	2.802	0.924752		1.05	0.346535		3.114	1.02772		2.09	0.689769
	2.507	0.827393		1.23	0.405941		3.801	1.25446		1.795	0.592409
	2.327	0.767987		1.251	0.412871		3.231	1.06634		2.368	0.781518
	2.196	0.724752		1.201	0.39637		4.001	1.32046		2.533	0.835974
	2.331	0.769307		1.029	0.339604		2.734	0.90231		2.521	0.832013
	2.172	0.716832		1.047	0.345545		2.973	0.981188		2.438	0.80462
	2.517	0.830693		1.295	0.427393		3.828	1.26337		2.203	0.727063
	2.172	0.716832		1.301	0.429373		3.225	1.06436		2.094	0.691089
	2.662	0.878548		1.25	0.412541		2.77	0.914191		2.291	0.756106
	2.438	0.80462		1.116	0.368317		3.698	1.22046		2.3	0.759076
	2.384	0.786799		1.182	0.390099		2.958	0.976238		2.608	0.860726
	2.476	0.817162		1.234	0.407261		3.208	1.05875		2.233	0.736964
	2.604	0.859406		1.184	0.390759		2.85	0.940594		2.681	0.884818
	3.332	1.09967		1.185	0.391089		3.724	1.22904		2.41	0.79538
	2.668	0.880528		1.224	0.40396		2.353	0.776568		2.183	0.720462
	3.132	1.03366		1.303	0.430033		3.428	1.13135		2.536	0.836964
Average	3.02969			1.08	0.356436		3.605	1.18977		2.541	0.838614
				1.491	0.492079		3.79	1.25083		1.915	0.632013
				1.078	0.355776		3.219	1.06238		2.132	0.70363
				1.122	0.370297		2.885	0.952145		2.173	0.717162
				1.133	0.373927		4.078	1.34587		2.291	0.756106
				1.158	0.382178		3.092	1.02046		2.433	0.80297
				1.25	0.412541		2.72	0.89769		2.404	0.793399
				0.992	0.327393		3.251	1.07294		2.553	0.842574
				1.308	0.431683		3.34	1.10231		2.133	0.70396
				1.247	0.411551		3.059	1.00957		2.275	0.750825
				1.287	0.424752		3.998	1.31947		2.053	0.677558
				1.282	0.423102		3.407	1.12442		2.225	0.734323
				1.235	0.407591		3.049	1.00627		2.022	0.667327
				1.245	0.410891		3.43	1.13201		2.485	0.820132
				1.241	0.409571		3.355	1.10726		2.544	0.839604
				1.194	0.394059		3.031	1.00033		2.338	0.771617
				1.035	0.341584		3.125	1.03135		2.362	0.779538
				1.157	0.381848		3.487	1.15083		2.193	0.723762
				1.218	0.40198		3.156	1.04158		2.66	0.877888
				1.215	0.40099		3.454	1.13993		2.374	0.783498
				1.214	0.40066		2.256	0.744554		2.235	0.737624
				1.242	0.409901		3.666	1.2099		2.526	0.833663
				1.131	0.373267		3.725	1.22937		2.062	0.680528
				0.793	0.261716		3.489	1.15149		2.437	0.80429
				1.248	0.411881		3.346	1.10429		2.035	0.671617
				1.336	0.440924		3.012	0.994059		2.139	0.705941
				1.233	0.406931		3.554	1.17294		2.778	0.916832
				1.181	0.389769		3.719	1.22739		2.503	0.826073
				1.139	0.375908		3.369	1.11188		2.257	0.744884
				1.278	0.421782		4.026	1.32871		2.123	0.70066
				1.008	0.332673		3.527	1.16403		2.042	0.673927
				1.149	0.379208		3.803	1.25512		1.627	0.536964
				1.309	0.432013		3.623	1.19571		2.091	0.690099
				1.191	0.393069		3.186	1.05149		2.426	0.80066
				1.243	0.410231		3.149	1.03927		2.175	0.717822
				1.128	0.372277		3.46	1.14191		2.519	0.831353
				1.159	0.382508		4.022	1.32739		2.313	0.763366
				1.333	0.439934		2.668	0.880528		2.43	0.80198
				1.039	0.342904		3.12	1.0297		2.343	0.773267
				1.234	0.407261		3.674	1.21254		1.875	0.618812
				1.348	0.444884		3.115	1.02805		2.449	0.808251
				1.261	0.416172		2.355	0.777228		2.544	0.839604
				1.094	0.361056		3.867	1.27624		2.34	0.772277
				1.18	0.389439		2.882	0.951155		2.203	0.727063
				1.175	0.387789		3.065	1.01155		1.737	0.573267
				1.269	0.418812		3.125	1.03135		2.289	0.755446
				1.203	0.39703		3.497	1.15413		2.694	0.889109
				1.109	0.366007		2.878	0.949835		2.398	0.791419
				1.119	0.369307		3.055	1.00825		2.155	0.711221
				1.397	0.461056		2.228	0.735314		2.585	0.853135
				1.391	0.459076		3.149	1.03927		2.164	0.714191
				0.849	0.280198		3.647	1.20363		2.527	0.833993
				1.342	0.442904		3.906	1.28911		2.306	0.761056
				1.177	0.388449		2.801	0.924422		2.622	0.865347
				1.18	0.389439		2.878	0.949835		2.361	0.779208
				1.083	0.357426		3.752	1.23828		1.953	0.644554
				1.17	0.386139		2.522	0.832343		1.736	0.572937
				1.063	0.350825		3.775	1.24587		1.821	0.60099
				1.237	0.408251		3.753	1.23861		2.194	0.724092
				1.134	0.374257		3.28	1.08251		1.94	0.640264
				1.196	0.394719		2.889	0.953465		2.042	0.673927
				1.228	0.405281		2.848	0.939934		1.856	0.612541
				1.047	0.345545		3.73	1.23102		2.243	0.740264
				1.375	0.453795		2.446	0.807261		2.397	0.791089
				1.364	0.450165		3.052	1.00726		2.603	0.859076
				1.211	0.39967		3.055	1.00825		2.294	0.757096
				1.229	0.405611		4.077	1.34554		2.346	0.774257
				1.271	0.419472		2.706	0.893069		2.338	0.771617
				1.124	0.370957		3.118	1.02904		2.185	0.721122
				1.38	0.455446		3.297	1.08812		2.28	0.752475
				1.214	0.40066		3.858	1.27327		2.449	0.808251
				1.253	0.413531		3.585	1.18317		2.13	0.70297
				1.371	0.452475		3.634	1.19934		2.319	0.765347
				1.143	0.377228		3.486	1.1505		2.941	0.970627
				1.238	0.408581		3.673	1.21221		2.356	0.777558
				1.206	0.39802		3.736	1.233		2.366	0.780858
				1.376	0.454125		3.964	1.30825		2.216	0.731353
				1.373	0.453135		3.328	1.09835		1.426	0.470627
				1.079	0.356106		3.395	1.12046		2.628	0.867327
				1.238	0.408581		3.129	1.03267		1.969	0.649835
				1.2	0.39604		3.444	1.13663		1.383	0.456436
				1.223	0.40363		3.434	1.13333		1.939	0.639934
				1.238	0.408581		3.659	1.20759		2.261	0.746205
				1.02	0.336634		3.385	1.11716		2.635	0.869637
							3.519	1.16139		2.532	0.835644
							3.38	1.11551		1.9	0.627063
							3.491	1.15215		2.057	0.678878
							3.069	1.01287		2.285	0.754125
							3.783	1.24851		2.289	0.755446
							3.293	1.0868		2.099	0.692739
							3.191	1.05314		2.231	0.736304
							2.748	0.906931		2.041	0.673597
							3.271	1.07954		1.927	0.635974
							3.275	1.08086		1.887	0.622772
							3.564	1.17624		2.073	0.684158
							3.799	1.2538		2.183	0.720462
							3.253	1.0736		1.954	0.644884
							3.759	1.24059		2.053	0.677558
							3.61	1.19142		1.962	0.647525
							3.345	1.10396		2.407	0.794389
							2.985	0.985149		1.777	0.586469
							3.102	1.02376		1.476	0.487129
							2.941	0.970627		2.154	0.710891
							3.213	1.0604		2.212	0.730033
							3.353	1.1066		2.255	0.744224
							2.99	0.986799
							3.628	1.19736
							3.443	1.1363
							4.074	1.34455
							2.698	0.890429
							2.764	0.912211
							2.728	0.90033
							3.225	1.06436
							2.954	0.974917
							2.775	0.915842
							3.251	1.07294
							2.853	0.941584
							3.077	1.01551
