# Supplementary material for: Bacterial peptidoglycan acts as a digestive signal mediating host adaptation to diverse food resources in C. elegans
Source: Nat Commun. 2024 Apr 16;15:3286. doi: 10.1038/s41467-024-47530-y (PMC11021419; doi:10.1038/s41467-024-47530-y)
Supplement: Supplementary file 4 — Source Data [file 41467_2024_47530_MOESM4_ESM.zip › 6-source data-HFR/Fig7.xlsx]

## Sheet: Fig7B
	SS	SS+E.f	SS+E. coli	SS+B.s
repeat	Total worms	Total worms	Total worms	Total worms
1	1	1	148	143
2	1	1	142	63
3	1	1	168	101
4	1	1	109	141
5	1	1	145	132
6	1	1	113	175
7	1	1	144	×
8	1	1	177	163
9	1	1	163	106
10	1	1	141	140

## Sheet: Fig7C
	N2	bcf-1(ok2599)	bcf-1(ylf1)
	total worm number	total worm number	total worm number
Rep-1	782	140	224
Rep-2	710	122	205
Rep-3	703	105	172

## Sheet: Fig7D
	SS							HK+SS							SS+PGN
	N2(N=34)		ED3077(N=31)		JU2513(N=29)			N2(N=31)		ED3077(N=32)		JU2513(N=38)			N2(N=36)		ED3077(N=30)		JU2513(N=39)
	original data	normalized data=original data/98.5	original data	normalized data=original data/98.5	original data	normalized data=original data/98.5		original data	normalized data=original data/98.5	original data	normalized data=original data/98.5	original data	normalized data=original data/98.5		original data	normalized data=original data/98.5	original data	normalized data=original data/98.5	original data	normalized data=original data/98.5
	129.257	1.31225	97.322	0.988041	110.688	1.12374		215.726	2.19011	180.529	1.83278	190.703	1.93607		212.05	2.15279	137.597	1.39692	151.535	1.53843
	95.285	0.96736	101.79	1.0334	113.135	1.14858		253.852	2.57718	161.884	1.64349	159.976	1.62412		135.905	1.37975	155.261	1.57625	169.614	1.72197
	124.46	1.26355	102.572	1.04134	94.385	0.958223		191.275	1.94188	197.205	2.00208	153.622	1.55961		161.62	1.64081	164.421	1.66925	115.431	1.17189
	105.588	1.07196	106.625	1.08249	116.168	1.17937		183.27	1.86061	177.841	1.80549	139.45	1.41574		168.837	1.71408	128.096	1.30047	141.202	1.43352
	111.26	1.12954	117.672	1.19464	94.299	0.95735		201.193	2.04257	184.198	1.87003	158.645	1.61061		143.027	1.45205	181.514	1.84278	114.543	1.16287
	87.878	0.892162	114.073	1.1581	93.603	0.950284		207.883	2.11049	205.423	2.08551	210.934	2.14146		160.761	1.63209	150.133	1.52419	136.85	1.38934
	102.539	1.04101	103.771	1.05351	94.843	0.962873		215.767	2.19053	168.222	1.70784	134.942	1.36997		129.996	1.31976	147.967	1.5022	123.962	1.2585
	113.179	1.14903	120.987	1.22829	109.79	1.11462		186.629	1.89471	171.302	1.73911	194.769	1.97735		147.921	1.50174	135.058	1.37115	104.482	1.06073
	95.516	0.969706	121.834	1.23689	95.761	0.972193		171.597	1.7421	190.08	1.92975	141.216	1.43366		168.116	1.70676	173.601	1.76245	150.946	1.53245
	76.084	0.772426	117.798	1.19592	104.111	1.05696		224.29	2.27706	177.221	1.7992	177.062	1.79758		166.596	1.69133	179.881	1.8262	112.956	1.14676
	96.107	0.975706	136.542	1.38621	96.739	0.982122		169.591	1.72174	234.47	2.38041	138.584	1.40694		126.913	1.28846	148.271	1.50529	131.304	1.33304
	107.285	1.08919	130.059	1.3204	118.026	1.19823		203.622	2.06723	149.475	1.51751	156.832	1.5922		143.558	1.45744	165.911	1.68438	159.221	1.61646
	89.582	0.909462	95.729	0.971868	108.913	1.10572		127.22	1.29157	170.463	1.73059	151.993	1.54308		150.252	1.5254	149.343	1.51617	145.069	1.47278
	72.661	0.737675	96.287	0.977533	110.218	1.11896		207.719	2.10882	177.437	1.80139	192.02	1.94944		142.479	1.44649	169.084	1.71659	157.724	1.60126
	87.493	0.888254	108.881	1.10539	102.216	1.03773		193.845	1.96797	176.507	1.79195	145.953	1.48176		149.628	1.51907	119.33	1.21147	128.64	1.30599
	97.554	0.990396	120.501	1.22336	115.587	1.17347		192.912	1.9585	248.953	2.52744	180.881	1.83636		192.657	1.95591	149.502	1.51779	131.113	1.3311
	85.674	0.869787	106.552	1.08175	113.365	1.15091		199.488	2.02526	173.606	1.7625	163.074	1.65557		157.912	1.60317	139.935	1.42066	128.375	1.3033
	105.443	1.07049	91.607	0.93002	85.698	0.87003		184.163	1.86968	199.757	2.02799	151.338	1.53643		179.551	1.82285	152.631	1.54955	115.212	1.16966
	88.155	0.894975	87.577	0.889107	80.006	0.812244		217.833	2.2115	181.827	1.84596	172.236	1.74859		191.588	1.94506	159.184	1.61608	157.055	1.59447
	102.024	1.03578	108.089	1.09735	99.565	1.01081		189.902	1.92794	151.933	1.54247	145.065	1.47274		164.627	1.67134	148.967	1.51236	154.898	1.57257
	112.949	1.14669	81.69	0.82934	94.467	0.959056		206.406	2.09549	168.78	1.7135	183.046	1.85834		162.563	1.65039	142.108	1.44272	133.561	1.35595
	92.653	0.94064	83.397	0.84667	106.782	1.08408		174.597	1.77256	164.543	1.67049	146.689	1.48923		219.284	2.22623	114.554	1.16298	129.474	1.31446
	106.503	1.08125	105.556	1.07163	101.857	1.03408		176.371	1.79057	209.648	2.12841	190.283	1.93181		188.434	1.91304	141.242	1.43393	144.941	1.47148
	92.365	0.937716	107.422	1.09058	122.243	1.24105		184.48	1.87289	191.069	1.93979	149.848	1.5213		181.097	1.83855	152.713	1.55039	149.854	1.52136
	104.739	1.06334	106.855	1.08482	114.346	1.16087		218.738	2.22069	180.521	1.8327	162.054	1.64522		138.849	1.40963	152.428	1.54749	129.367	1.31337
	109.797	1.11469	95.952	0.974132	121.567	1.23418		189.046	1.91925	187.218	1.90069	142.925	1.45102		166.36	1.68893	167.636	1.70189	134.307	1.36352
	81.907	0.831543	86.406	0.877218	121.565	1.23416		212.465	2.15701	189.457	1.92342	149.282	1.51555		173.538	1.76181	118.962	1.20774	149.637	1.51916
	88.569	0.899178	127.422	1.29362	99.061	1.0057		203.8	2.06904	161.222	1.63677	172.665	1.75294		143.448	1.45632	135.066	1.37123	160.718	1.63165
	77.094	0.78268	112.588	1.14303	87.187	0.885147		186.282	1.89119	171.28	1.73888	184.84	1.87655		181.152	1.83911	142.019	1.44182	166.566	1.69103
	97.877	0.993675	94.702	0.961442				183.425	1.86218	167.744	1.70298	180.205	1.82949		186.924	1.89771	146.524	1.48755	162.248	1.64719
	108.088	1.09734	119.813	1.21638				194.1	1.97056	173.393	1.76034	157.219	1.59613		179.611	1.82346			122.921	1.24793
	97.87	0.993604								201.547	2.04616	148.311	1.5057		181.276	1.84037			129.599	1.31573
	109.767	1.11439										151.475	1.53782		160.899	1.63349			128.418	1.30374
	95.821	0.972802										146.909	1.49146		183.328	1.8612			130.745	1.32736
Average	98.5007											186.235	1.89071		167.276	1.69823			123.405	1.25284
												118.608	1.20414		166.53	1.69066			126.142	1.28063
												158.519	1.60933						135.124	1.37182
												135.884	1.37953						115.816	1.1758
																			134.234	1.36278
