# Supplementary material for: Bacterial peptidoglycan acts as a digestive signal mediating host adaptation to diverse food resources in C. elegans
Source: Nat Commun. 2024 Apr 16;15:3286. doi: 10.1038/s41467-024-47530-y (PMC11021419; doi:10.1038/s41467-024-47530-y)
Supplement: Supplementary file 4 — Source Data [file 41467_2024_47530_MOESM4_ESM.zip › 6-source data-HFR/FigS1.xlsx]

## Sheet: FigS1B
	SS(N=257)			SS+PGN(OP50)(N=189)			SS+PGN(B.s)(N=184)			SS+PGN(E.f)(N=292)
	original data	normalized data=original data/112.2		original data	normalized data=original data/112.2		original data	normalized data=original data/112.2		original data	normalized data=original data/112.2
	129.497	1.15416		143.924	1.28275		278.285	2.48026		135.921	1.21142
	104.483	0.931221		113.389	1.0106		254.962	2.27239		135.561	1.20821
	136.739	1.21871		136.858	1.21977		158.769	1.41505		109.896	0.979465
	174.404	1.5544		189.831	1.6919		261.738	2.33278		109.741	0.978084
	101.994	0.909037		219.72	1.95829		312.256	2.78303		125.02	1.11426
	109.558	0.976453		168.565	1.50236		118.599	1.05703		157.578	1.40444
	140.253	1.25003		228.116	2.03312		261.532	2.33094		171.63	1.52968
	122.115	1.08837		119.701	1.06685		169.631	1.51186		166.118	1.48055
	98.77	0.880303		123.22	1.09822		250.162	2.22961		97.822	0.871854
	125.239	1.11621		119.399	1.06416		306.232	2.72934		197.862	1.76348
	123.326	1.09916		164.602	1.46704		211.661	1.88646		141.906	1.26476
	149.41	1.33164		188.163	1.67703		244.602	2.18005		107.776	0.96057
	103.484	0.922317		135.097	1.20407		205.009	1.82717		101.559	0.90516
	104.541	0.931738		176.126	1.56975		202.735	1.80691		128.444	1.14478
	97.66	0.87041		225.173	2.00689		166.116	1.48053		147.104	1.31109
	134.123	1.19539		221.008	1.96977		161.913	1.44307		113.552	1.01205
	108.777	0.969492		130.539	1.16345		253.446	2.25888		120.975	1.07821
	107.551	0.958565		183.782	1.63799		358.124	3.19184		121.875	1.08623
	118.105	1.05263		218.515	1.94755		310.144	2.76421		127.339	1.13493
	116.238	1.03599		229.755	2.04773		212.154	1.89086		124.683	1.11126
	176.347	1.57172		180.556	1.60923		310.789	2.76996		134.202	1.1961
	110.723	0.986836		188.317	1.6784		168.418	1.50105		111.701	0.995553
	115.971	1.03361		136.229	1.21416		311.171	2.77336		139.693	1.24504
	115.146	1.02626		155.665	1.38739		347.815	3.09996		132.421	1.18022
	157.026	1.39952		210.242	1.87381		227.29	2.02576		139.899	1.24687
	120.815	1.07678		218.054	1.94344		265.216	2.36378		160.047	1.42644
	122.37	1.09064		171.833	1.53149		262.501	2.33958		123.528	1.10096
	128.843	1.14833		157.398	1.40283		220.202	1.96258		108.483	0.966872
	112.066	0.998806		283.339	2.5253		282.349	2.51648		114.845	1.02357
	97.006	0.864581		146.433	1.30511		258.651	2.30527		159.189	1.4188
	102.372	0.912406		268.97	2.39724		294.86	2.62799		140.339	1.25079
	104.328	0.92984		231.104	2.05975		160.478	1.43029		135.04	1.20357
	94.73	0.844296		172.698	1.5392		197.459	1.75988		130.643	1.16438
	122.121	1.08842		233.047	2.07707		287.492	2.56232		155.419	1.3852
	104.672	0.932906		159.995	1.42598		248.762	2.21713		98.193	0.87516
	161.611	1.44038		195.732	1.74449		180.841	1.61177		129.345	1.15281
	144.074	1.28408		166.547	1.48438		226.358	2.01745		129.427	1.15354
	115.157	1.02635		148.069	1.31969		219.65	1.95766		134.004	1.19433
	118.391	1.05518		198.674	1.77071		195.283	1.74049		126.43	1.12683
	116.005	1.03391		188.194	1.67731		188.261	1.67791		114.906	1.02412
	86.109	0.76746		181.851	1.62078		302.614	2.69709		105.172	0.937362
	106.694	0.950927		148.055	1.31956		236.448	2.10738		109.897	0.979474
	87.813	0.782647		202.271	1.80277		181.541	1.61801		156.267	1.39275
	106.642	0.950463		188.089	1.67637		204.786	1.82519		171.366	1.52733
	97.016	0.86467		132.73	1.18298		229.12	2.04207		118.309	1.05445
	133.055	1.18587		187.083	1.66741		335.253	2.98799		108.32	0.965419
	133.591	1.19065		190.506	1.69791		254.246	2.26601		118.414	1.05538
	97.61	0.869964		181.558	1.61816		239.186	2.13178		105.347	0.938922
	113.134	1.00832		176.012	1.56873		232.609	2.07316		113.388	1.01059
	103.755	0.924733		147.935	1.31849		151.091	1.34662		137.175	1.22259
	127.47	1.1361		160.019	1.42619		276.725	2.46635		139.425	1.24265
	132.106	1.17742		202.101	1.80126		207.644	1.85066		135.421	1.20696
	88.267	0.786693		178.773	1.59334		198.2	1.76649		145.774	1.29923
	127.488	1.13626		184.919	1.64812		236.978	2.1121		149.082	1.32872
	102.758	0.915847		130.817	1.16593		289.647	2.58152		163.353	1.45591
	120.302	1.07221		318.374	2.83756		271.877	2.42315		154.634	1.3782
	89.638	0.798913		202.193	1.80208		223.374	1.99086		114.383	1.01946
	105.254	0.938093		172.299	1.53564		337.991	3.0124		144.863	1.29111
	112.263	1.00056		139.113	1.23987		328.524	2.92802		174.356	1.55398
	100.852	0.898859		170.821	1.52247		241.817	2.15523		131.345	1.17063
	94.784	0.844777		364.399	3.24776		233.124	2.07775		136.441	1.21605
	113.077	1.00782		235.314	2.09727		225.89	2.01328		185.371	1.65215
	120.008	1.06959		226.891	2.0222		287.229	2.55997		113.683	1.01322
	90.095	0.802986		265.565	2.36689		259.261	2.3107		134.616	1.19979
	99.106	0.883298		216.579	1.93029		272.162	2.42569		95.526	0.85139
	132.739	1.18306		176.935	1.57696		223.263	1.98987		203.936	1.81761
	90.857	0.809777		218.452	1.94699		242.508	2.16139		110.685	0.986497
	86.018	0.766649		161.324	1.43783		229.964	2.04959		129.981	1.15848
	100.302	0.893957		186.85	1.66533		186.636	1.66342		128.654	1.14665
	86.916	0.774652		237.645	2.11805		268.547	2.39347		121.32	1.08128
	96.032	0.8559		179.001	1.59537		179.462	1.59948		125.911	1.1222
	114.272	1.01847		177.4	1.58111		246.184	2.19415		137.57	1.22611
	93.047	0.829296		340.93	3.03859		249.741	2.22586		99.367	0.885624
	119.111	1.0616		340.558	3.03528		294.33	2.62326		141.261	1.25901
	116.716	1.04025		301.536	2.68749		232.85	2.07531		117.476	1.04702
	83.951	0.748226		126.94	1.13137		206.247	1.83821		190.508	1.69793
	86.803	0.773645		268.821	2.39591		177.666	1.58348		105.591	0.941096
	83.292	0.742353		238.9	2.12923		245.531	2.18833		157.791	1.40634
	95.405	0.850312		131.872	1.17533		268.599	2.39393		143.327	1.27742
	87.377	0.778761		200.312	1.78531		206.832	1.84342		194.094	1.72989
	94.655	0.843627		245.526	2.18829		207.997	1.85381		117.49	1.04715
	94.06	0.838324		217.225	1.93605		226.991	2.02309		105.717	0.942219
	104.999	0.93582		341.756	3.04595		232.976	2.07643		149.284	1.33052
	116.184	1.03551		348.247	3.10381		217.561	1.93905		99.518	0.88697
	110.612	0.985847		337.339	3.00659		229.582	2.04619		101.34	0.903209
	149.202	1.32979		262.906	2.34319		243.908	2.17387		123.096	1.09711
	100.914	0.899412		359.563	3.20466		204.812	1.82542		131.011	1.16766
	100.725	0.897727		337.549	3.00846		169.721	1.51266		112.106	0.999162
	111.15	0.990642		216.974	1.93381		255.799	2.27985		95.371	0.850009
	97.039	0.864875		186.693	1.66393		257.708	2.29686		120.451	1.07354
	101.955	0.90869		267.435	2.38356		252.736	2.25255		150.43	1.34073
	123.064	1.09683		331.097	2.95095		273.928	2.44143		158.29	1.41078
	128.164	1.14228		333.018	2.96807		238.253	2.12347		158.211	1.41008
	111.111	0.990294		379.262	3.38023		211.993	1.88942		196.011	1.74698
	102.49	0.913458		215.07	1.91684		170.593	1.52044		123.526	1.10094
	135.121	1.20429		290.024	2.58488		213.035	1.89871		108.187	0.964234
	102.038	0.90943		304.607	2.71486		253.353	2.25805		114.537	1.02083
	164.395	1.4652		376.695	3.35735		230.426	2.05371		134.397	1.19783
	118.335	1.05468		318.188	2.8359		213.271	1.90081		111.791	0.996355
	124.102	1.10608		255.598	2.27806		244.491	2.17906		152.87	1.36248
	103.656	0.92385		252.848	2.25355		241.518	2.15257		169.755	1.51297
	109.326	0.974385		183.21	1.63289		242.137	2.15808		105.328	0.938752
	106.861	0.952415		366.02	3.26221		203.709	1.81559		99.101	0.883253
	121.29	1.08102		300.3	2.67647		226.96	2.02282		133.246	1.18758
	115.598	1.03029		216.962	1.93371		225.086	2.00611		191.014	1.70244
	126.852	1.13059		254.673	2.26981		188.107	1.67653		128.636	1.14649
	119.663	1.06652		305.977	2.72707		208.478	1.85809		156.674	1.39638
	96.132	0.856791		369.703	3.29504		218.68	1.94902		102.367	0.912362
	161.475	1.43917		213.724	1.90485		236.142	2.10465		101.792	0.907237
	108.541	0.967389		265.1	2.36275		227.91	2.03128		130.257	1.16094
	113.567	1.01218		351.755	3.13507		219.014	1.952		112.834	1.00565
	129.553	1.15466		200.398	1.78608		213.214	1.9003		134.209	1.19616
	100.538	0.896061		215.616	1.92171		169.512	1.5108		200.665	1.78846
	136.008	1.21219		210.806	1.87884		273.196	2.4349		99.525	0.887032
	109.922	0.979697		236.819	2.11069		214.734	1.91385		126.93	1.13128
	137.073	1.22168		359.042	3.20002		237.663	2.11821		161.05	1.43538
	94.438	0.841693		224.84	2.00392		273.454	2.4372		170.114	1.51617
	106.537	0.949528		200.58	1.7877		253.137	2.25612		109.631	0.977103
	126.755	1.12972		194.531	1.73379		197.641	1.76151		147.265	1.31252
	114.333	1.01901		175.539	1.56452		229.624	2.04656		213.136	1.89961
	125.45	1.11809		164.743	1.4683		196.931	1.75518		147.487	1.3145
	108.971	0.971221		332.402	2.96258		237.309	2.11505		84.209	0.750526
	113.425	1.01092		193.103	1.72106		185.464	1.65298		106.108	0.945704
	115.53	1.02968		188.69	1.68173		180.984	1.61305		233.48	2.08093
	110.108	0.981355		172.923	1.5412		239.864	2.13783		165.269	1.47299
	109.795	0.978565		419.197	3.73616		258.444	2.30342		199.01	1.77371
	96.644	0.861355		214.609	1.91274		211.303	1.88327		172.917	1.54115
	118.615	1.05717		234.696	2.09176		185.859	1.6565		106.708	0.951052
	93.156	0.830267		210.681	1.87773		223.799	1.99464		151.695	1.35201
	114.144	1.01733		229.098	2.04187		195.759	1.74473		183.593	1.6363
	94.983	0.846551		197.731	1.76231		227.448	2.02717		107.009	0.953734
	111.189	0.990989		194.172	1.73059		184.674	1.64594		154.784	1.37954
	122.213	1.08924		206.75	1.84269		249.514	2.22383		136.586	1.21734
	106.103	0.94566		192.062	1.71178		237.837	2.11976		160.01	1.42611
	127.339	1.13493		213.787	1.90541		187.423	1.67044		130.707	1.16495
	102.364	0.912335		183.512	1.63558		179.287	1.59792		125.159	1.1155
	104.7	0.933155		160.873	1.43381		190.494	1.69781		107.971	0.962308
	111.384	0.992727		118.386	1.05513		268.298	2.39125		157.143	1.40056
	127.721	1.13833		209.582	1.86793		223.828	1.9949		110.571	0.985481
	96.783	0.862594		410.506	3.6587		207.334	1.8479		215.707	1.92252
	113.016	1.00727		239.397	2.13366		255.414	2.27642		142.516	1.2702
	113.913	1.01527		275.333	2.45395		243.115	2.1668		154.173	1.37409
	125.749	1.12076		150.081	1.33762		187.485	1.67099		126.415	1.12669
	127.692	1.13807		182.944	1.63052		164.594	1.46697		113.672	1.01312
	128.427	1.14463		275.738	2.45756		181.153	1.61455		124.04	1.10553
	100.489	0.895624		155.352	1.3846		136.553	1.21705		184.749	1.6466
	130.18	1.16025		201.547	1.79632		133.031	1.18566		149.854	1.3356
	100.575	0.89639		186.769	1.66461		217.741	1.94065		131.284	1.17009
	119.313	1.0634		150.943	1.3453		212.611	1.89493		190.005	1.69345
	109.559	0.976462		127.962	1.14048		170.132	1.51633		243.036	2.1661
	89.314	0.796025		144.928	1.29169		128.48	1.1451		223.516	1.99212
	107.015	0.953788		243.247	2.16798		183.087	1.63179		97.644	0.870267
	97.647	0.870294		292.466	2.60665		197.92	1.76399		216.926	1.93339
	105.963	0.944412		192.731	1.71775		175.692	1.56588		104.092	0.927736
	111.34	0.992335		215.641	1.92193		112.829	1.00561		134.578	1.19945
	110.725	0.986854		219.115	1.9529		127.288	1.13447		156.567	1.39543
	86.26	0.768806		166.724	1.48595		218.889	1.95088		218.422	1.94672
	106.179	0.946337		177.082	1.57827		131.694	1.17374		166.564	1.48453
	105.12	0.936898		339.682	3.02747		126.081	1.12372		220.432	1.96463
	112.759	1.00498		292.581	2.60767		250.829	2.23555		191.714	1.70868
	122.197	1.0891		232.251	2.06997		192.61	1.71667		180.962	1.61285
	118.486	1.05602		182.642	1.62783		106.069	0.945357		190.424	1.69718
	102.313	0.911881		182.268	1.62449		209.598	1.86807		112.692	1.00439
	111.185	0.990954		211.762	1.88736		161.906	1.44301		155.332	1.38442
	87.521	0.780045		191.86	1.70998		313.338	2.79267		119.646	1.06636
	98.07	0.874064		212.735	1.89603		247.467	2.20559		148.238	1.32119
	108.283	0.965089		266.121	2.37184		333.445	2.97188		119.92	1.06881
	101.734	0.90672		195.7	1.74421		269.217	2.39944		110.396	0.983922
	137.584	1.22624		180.427	1.60808		189.392	1.68799		182.229	1.62414
	94.19	0.839483		131.41	1.17121		182.569	1.62717		141.827	1.26406
	82.274	0.73328		153.094	1.36447		174.582	1.55599		122.662	1.09324
	106.107	0.945695		288.485	2.57117		233.635	2.08231		127.267	1.13429
	104.251	0.929153		196.531	1.75161		111.73	0.995811		186.71	1.66408
	91.609	0.81648		179.795	1.60245		147.872	1.31793		175.216	1.56164
	125.569	1.11915		144.734	1.28996		239.365	2.13338		123.989	1.10507
	100.209	0.893128		235.603	2.09985		208.937	1.86218		113.39	1.01061
	117.551	1.04769		119.783	1.06758		229.642	2.04672		154.023	1.37275
	98.261	0.875766		180.176	1.60585		281.742	2.51107		137.944	1.22945
	98.273	0.875873		129.955	1.15824		186.835	1.6652		96.969	0.864251
	117.43	1.04661		171.181	1.52568		132.2	1.17825		166.501	1.48397
	100.63	0.896881		329.492	2.93665		137.6	1.22638		125.918	1.12226
	115.51	1.0295		278.852	2.48531		308.569	2.75017		120.464	1.07365
	119.95	1.06907		239.183	2.13176		272.932	2.43255		116.057	1.03438
	118.073	1.05234		251.833	2.2445		302.689	2.69776		127.974	1.14059
	126.787	1.13001		240.737	2.14561					206.022	1.8362
	90.131	0.803307		252.22	2.24795					101.721	0.906604
	135.075	1.20388		307.185	2.73783					116.233	1.03594
	96.346	0.858699		162.613	1.44931					115.3	1.02763
	129.771	1.1566		233.828	2.08403					270.093	2.40725
	122.737	1.09391								169.318	1.50907
	114.043	1.01643								120.478	1.07378
	105.165	0.937299								159.939	1.42548
	117.061	1.04332								116.324	1.03676
	111.074	0.989964								114.256	1.01832
	99.911	0.890472								113.096	1.00799
	101.718	0.906578								116.066	1.03446
	82.896	0.738824								159.75	1.4238
	144.399	1.28698								118.474	1.05592
	86.276	0.768948								125.946	1.12251
	107.19	0.955348								116.91	1.04198
	97.222	0.866506								98.246	0.875633
	101.741	0.906783								102.266	0.911462
	115.378	1.02832								199.429	1.77744
	100.792	0.898324								115.06	1.02549
	106.629	0.950348								101.516	0.904777
	101.98	0.908913								109.42	0.975223
	97.745	0.871168								119.203	1.06242
	109.809	0.97869								111.138	0.990535
	79.073	0.70475								180.193	1.606
	107.111	0.954643								150.449	1.3409
	113.124	1.00824								124.129	1.10632
	100.873	0.899046								151.542	1.35064
	124.631	1.11079								156.49	1.39474
	118.747	1.05835								115.657	1.03081
	108.029	0.962825								97.643	0.870258
	99.191	0.884055								88.965	0.792914
	141.154	1.25806								103.198	0.919768
	103.916	0.926168								98.835	0.880882
	107.081	0.954376								126.203	1.1248
	132.415	1.18017								123.171	1.09778
	117.817	1.05006								199.864	1.78132
	106.981	0.953485								95.419	0.850437
	117.094	1.04362								118.733	1.05823
	86.632	0.772121								112.006	0.998271
	92.977	0.828672								105.078	0.936524
	106.643	0.950472								167.822	1.49574
	138.212	1.23184								114.633	1.02168
	88.58	0.789483								140.651	1.25357
	138.097	1.23081								145.063	1.2929
	113.334	1.01011								102.408	0.912727
	120.264	1.07187								110.901	0.988422
	119.061	1.06115								175.447	1.5637
	108.037	0.962897								151.777	1.35274
	124.935	1.1135								123.86	1.10392
	125.189	1.11577								148.028	1.31932
	134.74	1.20089								88.361	0.787531
	102.751	0.915784								216.188	1.92681
	117.788	1.0498								131.106	1.1685
	128.288	1.14339								124.821	1.11249
	121.999	1.08734								111.755	0.996034
	90.441	0.80607								247.959	2.20997
	117.321	1.04564								196.454	1.75093
	123.454	1.1003								141.22	1.25865
	106.045	0.945143								166.997	1.48839
	138.731	1.23646								159.78	1.42406
	112.837	1.00568								116.896	1.04185
	137.817	1.22832								150.776	1.34381
	101.872	0.90795								144.227	1.28545
	114.158	1.01745								145.768	1.29918
	110.308	0.983137								116.08	1.03458
	119.015	1.06074								133.6	1.19073
	126.398	1.12654								181.955	1.6217
	116.398	1.03742								186.983	1.66652
	104.41	0.93057								127.587	1.13714
	111.235	0.991399								131.952	1.17604
	117.632	1.04841								172.599	1.53832
	127.2	1.13369								160.263	1.42837
Average	112.246									141.519	1.26131
										153.634	1.36929
										143.377	1.27787
										169.392	1.50973
										127.465	1.13605
										132.892	1.18442
										185.344	1.65191
										121.96	1.08699
										231.265	2.06119
										126.685	1.1291
										207.183	1.84655
										146.357	1.30443
										172.1	1.53387
										113.623	1.01268
										185.247	1.65104
										165.998	1.47948
										215.162	1.91766
										168.943	1.50573
										159.602	1.42248
										124.564	1.1102
										147.324	1.31305
										170.926	1.5234
										168.166	1.49881
										180.617	1.60978
										178.889	1.59438
										272.083	2.42498
										175.686	1.56583
										178.404	1.59005
										159.521	1.42176
										175.372	1.56303
										180.598	1.60961
										143.989	1.28332
										191.823	1.70965
										130.006	1.1587
										125.074	1.11474
