# Supplementary material for: Bacterial peptidoglycan acts as a digestive signal mediating host adaptation to diverse food resources in C. elegans
Source: Nat Commun. 2024 Apr 16;15:3286. doi: 10.1038/s41467-024-47530-y (PMC11021419; doi:10.1038/s41467-024-47530-y)
Supplement: Supplementary file 4 — Source Data [file 41467_2024_47530_MOESM4_ESM.zip › 6-source data-HFR/FigS2.xlsx]

## Sheet: FigS2A
RNAi control	C15H9.6	C36E6.5	C47E8.5	F01G10.1	F09F7.2	F20H11.3	F27D4.1	F43E2.8	F54C9.5	F54E7.2	F57F4.4	F58A4.9	H28O16.1	K01G5.7	K09F5.2	K10B3.10	M04F3.1	Y105E8B.1
1.06358	0.832902	0.888283	0.990905	1.17864	0.953777	0.941633	0.8996	1.3548	0.809691	0.531069	0.858934	1.15919	0.534942	0.871357	1.18363	0.993128	0.704274	0.953777
1.07492	0.830168	1.1431	0.735724	1.04296	1.09715	1.14908	1.32679	1.02619	1.08528	0.767346	0.715302	0.726823	0.517649	1.08967	1.00217	1.45323	0.826448	1.09715
1.31217	0.8556	0.926784	0.883407	0.618683	0.908654	1.08725	0.938088	0.895263	1.36158	0.785064	0.401237	1.30648	0.557136	0.751725	1.09165	1.15814	0.707968	0.908654
0.699223	0.986035	1.11881	0.511374	0.856655	1.07825	0.96361	1.16033	0.627311	0.963204	0.954394	0.479946	1.45859	0.618017	0.668237	1.01177	1.43853	1.0421	1.07825
1.29787	0.838748	0.989888	0.559178	0.988973	0.970891	1.12919	1.38179	1.15655	0.599909	1.16085	0.556828	0.744106	0.607428	1.22383	1.00573	1.40246	0.788204	0.970891
0.548274	0.933919	0.658203	0.694889	0.735396	0.704284	1.10852	1.07916	0.874603	1.26699	0.891416	0.527975	0.858427	0.504433	0.695587	0.917029	1.02112	0.694513	0.704284
1.01621	0.794793	1.01167	0.807016	0.913633	1.23612	0.600757	1.06573	0.936059	0.586045	1.11371	1.026	0.988421	0.511744	1.12315	0.98984	1.5664	0.75877	1.23612
0.800835	0.675931	0.583896	0.714997	0.963769	1.05895	0.91688	1.29552	1.15331	0.768073	0.740301	0.486738	1.10295	0.628366	1.14198	1.08409	1.33669	0.766158	1.05895
0.874298	0.799679	0.568226	1.16095	0.693412	1.13172	0.539327	0.78164	0.927261	0.963224	0.765983	0.810872	1.34625	0.466078	1.13883	1.21289	1.11656	0.61654	1.13172
0.795988	0.749492	1.07495	0.731579	1.22683	0.928024	1.03397	0.810684	1.24039	1.08837	0.759221	0.554601	0.855677	0.49908	0.927962	1.34055	1.00706	0.714704	0.928024
0.893734	0.826445	0.958182	0.636709	0.595267	0.878629	1.10859	1.10695	0.963334	0.509676	0.67895	0.508196	1.46492	0.424133	0.963211	1.20506	1.32508	0.793745	0.884998
1.17819	0.816774	0.853967	0.947719	1.09906	1.00355	1.20985	1.19973	1.14916	1.2089	1.08645	0.540353	0.961646	0.68766	1.00429	1.03931	1.24788	1.08757	1.08504
1.02786	0.956036	0.826838	1.11802	1.08918	0.98609	1.03545	1.234	0.63706	0.86316	1.19164	0.442462	1.18322	0.616793	0.937805	1.03164	1.30868	0.878797	1.04258
0.920071	0.805195	1.04543	1.1708	0.979754	0.597325	0.730037	1.0568	0.722716	1.26748	1.22799	0.561246	1.11679	0.385944	1.14055	0.928907	1.07696	1.00263	1.07926
0.762964	0.840108	1.05352	0.940788	0.913529	0.844763	1.1799	1.12005	1.0392	1.20891	0.976358	0.724956	1.07253	0.491555	1.15567	1.04071	1.39928	0.901726	0.96782
1.1676	0.782419	0.968732	0.978689	1.0175	0.642913	1.18266	1.09684	0.553945	0.908667	0.925408	0.4393	0.745953	0.522424	0.824098	0.969849	1.20377	0.714753	0.886251
1.05431	0.798949	0.82276	1.0317	0.976134	1.22248	1.13282	1.02731	0.767518	0.853619	1.03713	0.543346	1.10716	0.51548	1.13913	1.20843	1.40137	0.785353	0.836722
1.16473	0.759166	1.00634	0.994583	0.684365	1.15528	1.15085	1.17454	0.992479	0.94607	1.23871	0.463679	1.33276	0.499823	0.926157	1.00852	0.838609	0.813008	0.786567
1.17435	0.598182	1.12713	1.09173	0.994141	1.00798	0.834908	0.918503	0.971109	1.09645	0.750527	0.523002	0.911312	0.539211	1.0569	0.999095	1.43953	0.963256	0.676191
1.17284	0.585889	0.835047	0.757315	0.973793	1.31678	0.859722	1.35514	1.22688	0.83482	0.79306	1.15927	1.01851	0.502073	0.983091	1.23142	1.20452	0.811444	0.840219
