# Supplementary material for: Bacterial peptidoglycan acts as a digestive signal mediating host adaptation to diverse food resources in C. elegans
Source: Nat Commun. 2024 Apr 16;15:3286. doi: 10.1038/s41467-024-47530-y (PMC11021419; doi:10.1038/s41467-024-47530-y)
Supplement: Supplementary file 4 — Source Data [file 41467_2024_47530_MOESM4_ESM.zip › 6-source data-HFR/FigS3.xlsx]

## Sheet: FigS3B
	N2					bcf-1(ok2599)					bcf-1(ylf1)
	HK-K12+SS(N=339)		HK-ΔycbB+SS(N=279)			HK-K12+SS(N=110)		HK-ΔycbB+SS(N=171)			HK-K12+SS(N=182)		HK-ΔycbB+SS(N=145)
	original data	normalized data=original data/474.5	original data	normalized data=original data/474.5		original data	normalized data=original data/474.5	original data	normalized data=original data/474.5		original data	normalized data=original data/474.5	original data	normalized data=original data/474.5
	536.735	1.13116	452.205	0.953014		247.342	0.521269	128.701	0.271235		185.687	0.391332	176.595	0.372171
	446.411	0.940803	567.721	1.19646		97.882	0.206285	109.246	0.230234		168.084	0.354234	199.101	0.419602
	406.395	0.85647	585.892	1.23476		128.448	0.270702	156.9	0.330664		240.406	0.506651	141.639	0.298502
	472.11	0.994963	365.038	0.769311		148.279	0.312495	139.952	0.294946		178.758	0.376729	136.541	0.287758
	475.37	1.00183	437.966	0.923005		125.016	0.263469	139.836	0.294702		112.988	0.23812	169.082	0.356337
	516.675	1.08888	289.606	0.610339		276.335	0.582371	106.518	0.224485		107.604	0.226773	166.015	0.349874
	416.341	0.877431	333.735	0.70334		161.168	0.339659	138.682	0.29227		141.821	0.298885	145.609	0.306868
	481.433	1.01461	303.723	0.640091		228.213	0.480955	147.531	0.310919		175.037	0.368887	213.914	0.45082
	482.404	1.01666	529.587	1.11609		164.597	0.346885	156.7	0.330242		174.046	0.366799	203.515	0.428904
	422.568	0.890554	337.424	0.711115		96.306	0.202963	144.981	0.305545		245.126	0.516599	167.753	0.353536
	443.343	0.934337	464.959	0.979893		190.078	0.400586	169.223	0.356634		192.213	0.405085	173.777	0.366232
	393.416	0.829117	465.469	0.980967		127.265	0.268209	154.23	0.325037		180.742	0.38091	113.404	0.238997
	491.012	1.0348	296.04	0.623899		145.367	0.306358	111.779	0.235572		170.13	0.358546	142.372	0.300046
	478.984	1.00945	390.376	0.82271		107.79	0.227165	119.198	0.251208		149.202	0.31444	216.146	0.455524
	474.79	1.00061	416.35	0.87745		129.502	0.272923	105.276	0.221867		153.374	0.323233	154.249	0.325077
	430.147	0.906527	484.23	1.02051		140.523	0.29615	139.738	0.294495		188.34	0.396923	160.114	0.337437
	455.119	0.959155	515.254	1.08589		127.16	0.267987	148.303	0.312546		250.94	0.528851	130.935	0.275943
	386.658	0.814875	467.996	0.986293		124.48	0.262339	148.632	0.313239		293.936	0.619465	168.649	0.355425
	482.666	1.01721	519.437	1.0947		139.467	0.293924	130.724	0.275498		202.021	0.425756	155.945	0.328651
	465.441	0.980908	489.546	1.03171		126.186	0.265935	145.323	0.306266		121.322	0.255684	155.141	0.326957
	470.068	0.99066	497.403	1.04827		156.105	0.328988	129.979	0.273928		143.753	0.302957	171.425	0.361275
	433.41	0.913404	485.901	1.02403		146.502	0.30875	132.102	0.278403		187.11	0.394331	168.126	0.354322
	489.406	1.03141	468.399	0.987142		133.176	0.280666	126.907	0.267454		239.286	0.504291	150.179	0.316499
	448.768	0.94577	415.899	0.876499		132.616	0.279486	153.099	0.322653		223.986	0.472046	125.975	0.26549
	483.127	1.01818	411.649	0.867543		136.462	0.287591	122.758	0.25871		261.101	0.550266	170.629	0.359597
	459.502	0.968392	417.84	0.88059		169.957	0.358181	143.674	0.30279		250.957	0.528887	171.802	0.36207
	470.615	0.991812	374.893	0.79008		151.234	0.318723	162.094	0.34161		188.997	0.398308	146.952	0.309699
	435.984	0.918828	560.157	1.18052		107.479	0.22651	146.249	0.308217		199.618	0.420691	139.918	0.294875
	565.282	1.19132	363.571	0.766219		135.006	0.284523	128.49	0.27079		242.227	0.510489	184.99	0.389863
	432.512	0.911511	415.792	0.876274		113.311	0.238801	139.232	0.293429		164.095	0.345827	174.58	0.367924
	496.162	1.04565	431.609	0.909608		197.888	0.417045	136.051	0.286725		184.951	0.389781	203.203	0.428247
	468.568	0.987498	286.545	0.603888		151.422	0.319119	195.241	0.411467		166.153	0.350164	183.531	0.386788
	459.695	0.968799	401.921	0.847041		133.134	0.280577	180.118	0.379595		184.289	0.388386	157.881	0.332731
	559.496	1.17913	447.183	0.94243		194.455	0.40981	124.463	0.262303		174.504	0.367764	183.759	0.387269
	518.12	1.09193	546.868	1.15251		118.808	0.250386	186.826	0.393732		232.307	0.489583	212.303	0.447425
	453.286	0.955292	352.234	0.742327		159.824	0.336826	133.563	0.281482		202.853	0.427509	164.247	0.346148
	474.816	1.00067	267.332	0.563397		161.732	0.340847	162.018	0.34145		216.353	0.45596	142.934	0.301231
	415.66	0.875996	402.476	0.848211		151.77	0.319852	126.023	0.265591		153.146	0.322752	164.628	0.34695
	458.244	0.965741	403.841	0.851087		113.487	0.239172	124.503	0.262388		128.603	0.271028	144.529	0.304592
	363.114	0.765256	269.179	0.56729		126.454	0.266499	161.933	0.341271		174.338	0.367414	178.552	0.376295
	347.736	0.732847	575.378	1.2126		79.542	0.167633	93.18	0.196375		222.369	0.468639	144.786	0.305134
	476.637	1.0045	275.153	0.57988		161.263	0.339859	120.231	0.253385		164.29	0.346238	168.124	0.354318
	421.526	0.888358	428.374	0.90279		143.175	0.301739	129.239	0.272369		178.124	0.375393	155.468	0.327646
	469.011	0.988432	479.217	1.00994		132.133	0.278468	145.835	0.307345		209.929	0.442421	143.622	0.302681
	539.468	1.13692	398.582	0.840004		131.242	0.27659	156.132	0.329045		160.232	0.337686	191.292	0.403144
	444.086	0.935903	549.69	1.15846		168.438	0.35498	152.766	0.321952		188.394	0.397037	139.523	0.294042
	504.047	1.06227	355.856	0.74996		119.806	0.252489	160.437	0.338118		221.605	0.467028	185.139	0.390177
	488.445	1.02939	386.581	0.814712		109.526	0.230824	151.004	0.318238		195.564	0.412148	124.339	0.262042
	480.278	1.01218	393.702	0.82972		152.408	0.321197	167.811	0.353659		206.818	0.435865	133.07	0.280443
	458.299	0.965857	455.229	0.959387		171.492	0.361416	154.737	0.326105		190.352	0.401163	177.321	0.373701
	524.889	1.10619	433.576	0.913753		116.704	0.245952	137.149	0.289039		166.21	0.350285	147.584	0.311031
	448.23	0.944636	318.79	0.671844		121.597	0.256263	171.543	0.361524		196.86	0.414879	150.174	0.316489
	455.567	0.960099	451.423	0.951366		137.475	0.289726	156.988	0.330849		212.343	0.447509	180.639	0.380693
	485.123	1.02239	395.458	0.83342		128.653	0.271134	170.762	0.359878		195.97	0.413003	168.155	0.354384
	400.51	0.844067	469.83	0.990158		118.68	0.250116	158.115	0.333224		169.702	0.357644	179.942	0.379224
	441.013	0.929427	361.6	0.762065		105.02	0.221328	163.048	0.343621		217.257	0.457865	151.762	0.319836
	498.683	1.05097	424.77	0.895195		101.614	0.21415	119.604	0.252063		209.569	0.441663	139.444	0.293876
	428.29	0.902613	343.537	0.723998		123.009	0.259239	151.69	0.319684		134.134	0.282685	117.531	0.247694
	465.219	0.98044	429.841	0.905882		101.644	0.214213	163.287	0.344124		182.003	0.383568	143.126	0.301635
	426.056	0.897905	414.158	0.87283		135.811	0.286219	142.857	0.301068		185.18	0.390263	169.771	0.357789
	403.541	0.850455	236.006	0.497378		123.337	0.25993	118.6	0.249947		160.832	0.33895	150.586	0.317357
	506.614	1.06768	308.54	0.650242		142.614	0.300556	183.357	0.386421		191.253	0.403062	198.892	0.419161
	499.347	1.05236	430.673	0.907635		173.476	0.365597	162.857	0.343218		164.936	0.3476	167.053	0.352061
	444.865	0.937545	362.339	0.763623		140.188	0.295444	134.351	0.283142		209.411	0.44133	132.305	0.27883
	507.44	1.06942	354.669	0.747458		146.289	0.308301	163.554	0.344687		181.559	0.382632	160.392	0.338023
	538.391	1.13465	380.973	0.802894		177.885	0.374889	160.83	0.338946		218.501	0.460487	146.513	0.308773
	544.893	1.14835	415.162	0.874946		209.463	0.441439	135.638	0.285855		147.814	0.311515	162.989	0.343496
	482.828	1.01755	490.583	1.03389		150.618	0.317425	118.595	0.249937		172.498	0.363536	134.579	0.283623
	566.389	1.19365	504.803	1.06386		145.652	0.306959	125.1	0.263646		136.766	0.288232	189.703	0.399796
	451.945	0.952466	374.548	0.789353		118.975	0.250738	122.183	0.257498		196.011	0.41309	115.91	0.244278
	424.103	0.893789	495.919	1.04514		136.623	0.28793	130.239	0.274476		166.359	0.350599	145.449	0.306531
	462.319	0.974329	443.212	0.934061		140.055	0.295163	123.139	0.259513		213.963	0.450923	162.726	0.342942
	428.938	0.903979	477.437	1.00619		144.16	0.303815	132.113	0.278426		181.049	0.381557	193.683	0.408183
	540.012	1.13807	468.789	0.987964		163.139	0.343812	140.349	0.295783		210.577	0.443787	124.748	0.262904
	534.531	1.12651	340.58	0.717766		176.605	0.372192	136.328	0.287309		174.102	0.366917	176.497	0.371964
	450.779	0.950008	459.002	0.967338		168.539	0.355193	126.894	0.267427		211.582	0.445905	147.776	0.311435
	458.467	0.966211	473.281	0.997431		142.928	0.301218	130.657	0.275357		153.122	0.322702	143.9	0.303267
	510.883	1.07668	420.705	0.886628		149.255	0.314552	150.941	0.318105		219.645	0.462898	154.985	0.326628
	667.969	1.40773	531.835	1.12083		132.313	0.278847	168.565	0.355248		149.283	0.314611	159.21	0.335532
	538.544	1.13497	432.905	0.912339		141.848	0.298942	156.248	0.32929		207.544	0.437395	147.402	0.310647
	443.235	0.93411	472.205	0.995163		143.501	0.302426	142.017	0.299298		177.065	0.373161	184.421	0.388664
	455.411	0.95977	312.863	0.659353		203.67	0.429231	126.328	0.266234		221.052	0.465863	168.892	0.355937
	538.634	1.13516	539.011	1.13596		163.09	0.343709	152.807	0.322038		151.944	0.320219	150.257	0.316664
	493.623	1.0403	412.519	0.869376		136.472	0.287612	196.358	0.413821		118.376	0.249475	130.639	0.275319
	407.912	0.859667	404.158	0.851756		137.205	0.289157	152.388	0.321155		184.61	0.389062	140.659	0.296436
	441.839	0.931168	408.212	0.860299		106.887	0.225262	218.12	0.459684		221.881	0.46761	122.875	0.258957
	482.194	1.01621	407.491	0.85878		107.462	0.226474	286.03	0.602803		201.671	0.425018	158.005	0.332993
	461.643	0.972904	403.702	0.850795		135.949	0.28651	166.63	0.35117		183.911	0.387589	145.831	0.307336
	474.384	0.999756	527.422	1.11153		118.064	0.248818	131.123	0.276339		190.516	0.401509	115.126	0.242626
	496.464	1.04629	439.418	0.926065		128.654	0.271136	145.274	0.306162		236.058	0.497488	147.098	0.310006
	487.054	1.02646	406.032	0.855705		159.917	0.337022	152.666	0.321741		171.142	0.360679	192.249	0.405161
	447.679	0.943475	466.362	0.982849		154.927	0.326506	156.9	0.330664		128.074	0.269914	141.006	0.297168
	418.503	0.881987	419.304	0.883675		132.742	0.279751	137.496	0.28977		199.3	0.420021	134.263	0.282957
	486.681	1.02567	420.577	0.886358		166.774	0.351473	149.662	0.31541		227.465	0.479378	185.272	0.390457
	551.669	1.16263	462.328	0.974348		115.126	0.242626	161.64	0.340653		196.66	0.414457	148.613	0.313199
	594.084	1.25202	533.9	1.12518		133.582	0.281522	134.567	0.283597		198.121	0.417536	115.988	0.244443
	518.095	1.09188	413.688	0.87184		150.845	0.317903	145.113	0.305823		226.999	0.478396	185.806	0.391583
	573.396	1.20842	474.136	0.999233		150.682	0.31756	190.185	0.400811		175.612	0.370099	169.862	0.357981
	489.327	1.03125	470.403	0.991366		132.002	0.278192	148.513	0.312988		173.391	0.365418	166.465	0.350822
	518.98	1.09374	386.607	0.814767		108.318	0.228278	182.657	0.384946		271.808	0.57283	149.563	0.315201
	408.092	0.860046	416.752	0.878297		108.883	0.229469	172.799	0.364171		200.467	0.422481	142.674	0.300683
	522.84	1.10188	387.449	0.816542		156.344	0.329492	123.102	0.259435		166.181	0.350223	184.66	0.389168
	493.14	1.03928	428.648	0.903368		157.058	0.330997	176.308	0.371566		192.622	0.405947	153.435	0.323361
	496.637	1.04665	333.683	0.703231		149.632	0.315347	150.891	0.318		184.974	0.389829	179.748	0.378816
	373.116	0.786335	372.092	0.784177		129.088	0.272051	167.98	0.354015		163.662	0.344915	173.7	0.36607
	414.877	0.874346	354.112	0.746285		126.464	0.266521	122.947	0.259109		190.055	0.400537	154.617	0.325852
	586.531	1.2361	422.654	0.890736		110.57	0.233024	101.495	0.213899		170.69	0.359726	207.32	0.436923
	522.666	1.10151	399.592	0.842133		164.104	0.345846	130.215	0.274426		221.085	0.465933	177.799	0.374708
	499.405	1.05249	450.976	0.950424		165.298	0.348362	176.039	0.370999		233.603	0.492314	171.394	0.36121
	457.316	0.963785	358.851	0.756272		109.058	0.229838	113.161	0.238485		188.811	0.397916	180.983	0.381418
	532.92	1.12312	449.375	0.94705				133.295	0.280917		149.944	0.316004	180.863	0.381165
	430.99	0.908303	363.536	0.766145				118.747	0.250257		197.532	0.416295	194.358	0.409606
	475.992	1.00314	359.219	0.757047				153.821	0.324175		185.716	0.391393	180.759	0.380946
	507.865	1.07032	467.869	0.986025				115.815	0.244078		198.343	0.418004	198.884	0.419144
	528.547	1.1139	416.95	0.878714				155.522	0.32776		201.331	0.424301	152.977	0.322396
	416.159	0.877047	296.854	0.625614				118.295	0.249305		212.176	0.447157	161.292	0.33992
	407.463	0.858721	449.746	0.947831				157.864	0.332695		197.59	0.416417	190.639	0.401768
	498.593	1.05078	313.341	0.66036				134.144	0.282706		223.198	0.470386	117.118	0.246824
	385.546	0.812531	359.649	0.757954				131.992	0.278171		197.508	0.416244	141.373	0.297941
	528.053	1.11286	351.048	0.739827				144.077	0.30364		171.263	0.360934	173.068	0.364738
	524.269	1.10489	440.613	0.928584				120.984	0.254972		205.865	0.433857	138.627	0.292154
	555.973	1.1717	458.904	0.967132				110.795	0.233498		168.781	0.355703	179.295	0.377861
	459.772	0.968961	458.399	0.966067				122.79	0.258778		228.681	0.481941	164.312	0.346285
	495.015	1.04323	396.523	0.835665				149.241	0.314523		170.457	0.359235	162.308	0.342061
	498.966	1.05156	254.691	0.536757				178.33	0.375827		243.145	0.512424	156.487	0.329793
	497.268	1.04798	440.58	0.928514				155.509	0.327732		193.757	0.408339	184.872	0.389614
	465.991	0.982067	366.532	0.772459				147.4	0.310643		180.312	0.380004	193.756	0.408337
	471.315	0.993288	443.409	0.934476				110.009	0.231842		158.675	0.334405	182.821	0.385292
	558.306	1.17662	406.665	0.857039				119.404	0.251642		177.709	0.374518	160.787	0.338856
	526.858	1.11034	437.249	0.921494				163.882	0.345378		193.239	0.407248	145.767	0.307201
	527.079	1.11081	428.102	0.902217				149.775	0.315648		206.681	0.435576	179.684	0.378681
	485.087	1.02231	459.87	0.969168				109.031	0.229781		156.063	0.3289	142.542	0.300405
	496.246	1.04583	435.038	0.916835				138.451	0.291783		196.346	0.413796	171.072	0.360531
	487.619	1.02765	342.9	0.722655				114.425	0.241149		134.901	0.284301	166.878	0.351692
	526.701	1.11001	368.975	0.777608				140.857	0.296854		178.442	0.376063	147.639	0.311146
	508.134	1.07088	463.514	0.976847				118.146	0.248991		141.414	0.298027	160.058	0.337319
	519.627	1.0951	434.015	0.914679				142.959	0.301283		161.152	0.339625	164.278	0.346213
	462.191	0.974059	459.871	0.96917				136.387	0.287433		161.152	0.339625	170.822	0.360004
	484.711	1.02152	472.527	0.995842				110.769	0.233444		159.861	0.336904	196.232	0.413555
	469.587	0.989646	353.333	0.744643				119.164	0.251136		194.881	0.410708	168.87	0.35589
	522.779	1.10175	383.586	0.8084				139.916	0.29487		180.292	0.379962	152.575	0.321549
	526.719	1.11005	436.867	0.920689				144.518	0.304569		201.039	0.423686	192.554	0.405804
	459.739	0.968891	326.645	0.688398				130.051	0.27408		169.346	0.356894	183.305	0.386312
	633.772	1.33566	382.869	0.806889				137.273	0.2893		227.719	0.479914	123.923	0.261165
	478.311	1.00803	369.854	0.77946				136.854	0.288417		170.426	0.35917	201.985	0.42568
	424.65	0.894942	320.727	0.675926				148.689	0.313359		134.123	0.282662
	442.99	0.933593	425.24	0.896185				119.735	0.252339		166.452	0.350795
	459.998	0.969437	330.511	0.696546				132.085	0.278367		173.452	0.365547
	518.543	1.09282	418.628	0.882251				138.727	0.292365		162.69	0.342866
	494.053	1.04121	320.271	0.674965				129.028	0.271924		232.83	0.490685
	501.284	1.05645	366.434	0.772253				140.702	0.296527		185.301	0.390518
	602.516	1.26979	263.446	0.555208				112.645	0.237397		209.086	0.440645
	504.061	1.0623	259.163	0.546181				146.075	0.30785		155.648	0.328025
	483.173	1.01828	253.023	0.533241				127.812	0.269361		138.368	0.291608
	507.051	1.0686	371.372	0.78266				129.046	0.271962		186.752	0.393576
	523.865	1.10404	289.981	0.61113				130.313	0.274632		165.57	0.348936
	535.783	1.12915	340.096	0.716746				115.134	0.242643		246.585	0.519673
	558.481	1.17699	408.925	0.861802				164.543	0.346771		141.762	0.298761
	473.884	0.998702	424.219	0.894034				121.559	0.256183		180.607	0.380626
	438.008	0.923094	332.802	0.701374				146.616	0.308991		171.188	0.360776
	536.86	1.13142	420.154	0.885467				133.171	0.280655		218.288	0.460038
	499.343	1.05236	319.044	0.672379				154.705	0.326038		155.957	0.328677
	536.552	1.13077	260.747	0.549519				144.356	0.304228		233.531	0.492162
	454.13	0.957071	410.791	0.865734				151.614	0.319524		208.019	0.438396
	454.439	0.957722	379.637	0.800078				186.085	0.392171		153.183	0.32283
	436.939	0.920841	390.026	0.821973				228.437	0.481427		144.118	0.303726
	398.359	0.839534	433.233	0.913031				127.356	0.2684		168.725	0.355585
	543.228	1.14484	282.508	0.59538				133.616	0.281593		103.641	0.218421
	465.124	0.98024	370.473	0.780765				138.37	0.291612		189.554	0.399482
	474.016	0.99898	352.727	0.743366				137.162	0.289066		171.773	0.362008
	503.486	1.06109	339.829	0.716183				143.022	0.301416		149.876	0.315861
	388.419	0.818586	321.115	0.676744							243.612	0.513408
	478.164	1.00772	418.763	0.882535							175.053	0.368921
	518.675	1.0931	414.08	0.872666							137.318	0.289395
	459.321	0.968011	328.096	0.691456							135.91	0.286428
	457.607	0.964398	352.46	0.742803							272.702	0.574714
	531.154	1.1194	293.05	0.617597							206.375	0.434932
	533.457	1.12425	231.029	0.486889							180.193	0.379753
	409.356	0.86271	323.965	0.68275							173.01	0.364615
	480.287	1.0122	432.117	0.910679							194.121	0.409106
	522.605	1.10138	455.883	0.960765							189.041	0.3984
	471.19	0.993024	407.812	0.859456							188.321	0.396883
	557.335	1.17457	289.054	0.609176
	459.013	0.967361	240.67	0.507208
	432.305	0.911075	426.114	0.898027
	476.142	1.00346	393.012	0.828266
	504.729	1.06371	398.271	0.839349
	503.786	1.06172	295.379	0.622506
	554.116	1.16779	310.274	0.653897
	426.06	0.897914	340.485	0.717566
	554.159	1.16788	256.78	0.541159
	463.108	0.975992	378.065	0.796765
	450.86	0.950179	402.161	0.847547
	459.713	0.968837	330.962	0.697496
	448.402	0.944999	356.716	0.751772
	516.268	1.08803	298.05	0.628135
	364.157	0.767454	261.071	0.550202
	444.304	0.936362	399.131	0.841161
	556.483	1.17278	370.823	0.781503
	572.815	1.2072	382.785	0.806712
	496.285	1.04591	398.105	0.838999
	475.858	1.00286	309.205	0.651644
	387.239	0.816099	357.332	0.753071
	439.181	0.925566	299.624	0.631452
	468.387	0.987117	317.216	0.668527
	477.969	1.00731	416.072	0.876864
	436.793	0.920533	361.809	0.762506
	459.332	0.968034	252.94	0.533066
	431.515	0.90941	314.901	0.663648
	613.234	1.29238	417.209	0.87926
	483.348	1.01865	344.809	0.726679
	503.047	1.06016	390.187	0.822312
	493.147	1.0393	403.04	0.849399
	547.946	1.15479	439.987	0.927264
	491.118	1.03502	337.968	0.712261
	436.068	0.919005	397.856	0.838474
	333.127	0.702059	403.259	0.849861
	475.698	1.00252	414.15	0.872813
	464.902	0.979772	410.842	0.865842
	498.934	1.05149	334.807	0.7056
	416.426	0.87761	385.905	0.813288
	462.48	0.974668	395.534	0.833581
	364.134	0.767406	350.618	0.738921
	426.107	0.898013	451.996	0.952573
	468.768	0.98792	433.86	0.914352
	465.912	0.981901	336.192	0.708518
	488.766	1.03007	376.371	0.793195
	481.712	1.0152	356.961	0.752289
	553.928	1.16739	435.415	0.917629
	575.295	1.21242	432.534	0.911557
	505.226	1.06475	361.67	0.762213
	452.631	0.953911	390.85	0.823709
	442.638	0.932851	345.341	0.7278
	441.229	0.929882	414.23	0.872982
	505.011	1.0643	365.779	0.770872
	442.249	0.932032	344.312	0.725631
	388.427	0.818603	480.351	1.01233
	413.914	0.872316	361.021	0.760845
	434.079	0.914813	339.741	0.715998
	415.212	0.875052	422.407	0.890215
	395.19	0.832856	355.405	0.749009
	495.924	1.04515	399.426	0.841783
	485.227	1.02261	359.138	0.756877
	535.224	1.12797	355.676	0.749581
	623.226	1.31344	399.948	0.842883
	463.046	0.975861	432.56	0.911612
	442.065	0.931644	282.772	0.595937
	466.46	0.983056	454.458	0.957762
	463.494	0.976805	356.098	0.75047
	491.372	1.03556	444.167	0.936074
	481.071	1.01385	431.142	0.908624
	405.49	0.854563	382.385	0.805869
	402.361	0.847968	511.75	1.0785
	446.815	0.941654	473.013	0.996866
	453.175	0.955058	405.784	0.855182
	545.154	1.1489	336.233	0.708605
	438.331	0.923774	447.237	0.942544
	511.39	1.07774	344.699	0.726447
	571.741	1.20493	400.38	0.843793
	491.546	1.03592	371.651	0.783248
	473.56	0.998019	343.182	0.72325
	498.587	1.05076	428.421	0.902889
	589.878	1.24316	345.933	0.729047
	485.468	1.02311	407.878	0.859595
	514.122	1.0835	399.97	0.842929
	583.794	1.23034	473.405	0.997692
	448.451	0.945102	337.972	0.71227
	478.882	1.00923	386.235	0.813983
	471.471	0.993616	253.387	0.534008
	463.751	0.977347	353.754	0.74553
	394.619	0.831652	464.08	0.97804
	445.921	0.93977	361.745	0.762371
	415.499	0.875656	233.567	0.492238
	396.672	0.835979	451.392	0.9513
	472.145	0.995037	411.921	0.868116
	459.251	0.967863	460.861	0.971256
	508.974	1.07265	272.111	0.573469
	474.372	0.99973	366.311	0.771994
	499.192	1.05204	415.744	0.876173
	486.584	1.02547
	461.902	0.97345
	470.221	0.990982
	409.176	0.862331
	514.36	1.084
	408.25	0.860379
	527.334	1.11135
	412.165	0.86863
	382.633	0.806392
	405.698	0.855001
	443.996	0.935713
	491.864	1.03659
	404.22	0.851886
	389.802	0.821501
	464.658	0.979258
	442.463	0.932483
	458.452	0.966179
	466.578	0.983305
	467.545	0.985342
	449.982	0.948329
	454.928	0.958752
	410.765	0.86568
	427.238	0.900396
	410.743	0.865633
	455.861	0.960719
	444.022	0.935768
	424.784	0.895224
	458.35	0.965964
	405.042	0.853619
	467.538	0.985328
	457.701	0.964596
	486.395	1.02507
	505.248	1.0648
	462.255	0.974194
	478.434	1.00829
	452.722	0.954103
	519.593	1.09503
	426.543	0.898932
	434.739	0.916204
	481.271	1.01427
	491.511	1.03585
	442.989	0.933591
	470.889	0.99239
	448.318	0.944822
	544.15	1.14679
	452.245	0.953098
	403.834	0.851073
	483.082	1.01809
	543.184	1.14475
	415.714	0.87611
	471.087	0.992807
	466.354	0.982832
	399.53	0.842002
	446.363	0.940702
	442.135	0.931791
	511.842	1.0787
	451.362	0.951237
	451.62	0.951781
	456.171	0.961372
	460.253	0.969975
average	474.54
