# Supplementary material for: Bacterial peptidoglycan acts as a digestive signal mediating host adaptation to diverse food resources in C. elegans
Source: Nat Commun. 2024 Apr 16;15:3286. doi: 10.1038/s41467-024-47530-y (PMC11021419; doi:10.1038/s41467-024-47530-y)
Supplement: Supplementary file 4 — Source Data [file 41467_2024_47530_MOESM4_ESM.zip › 6-source data-HFR/FigS4.xlsx]

## Sheet: FigS4
	N2							bcf-1(ok2599)							bcf-1(ylf1)
	K12(N-242)		ΔycbB(N-239)		ΔycbB+PGN(N=244)			K12(N=232)		ΔycbB(N=265)		ΔycbB+PGN(N=257)			K12(N=244)		ΔycbB(N=290)		ΔycbB+PGN(N=293)
	original data	normalized data=original data/4.95	original data	normalized data=original data/4.95	original data	normalized data=original data/4.95		original data	normalized data=original data/4.95	original data	normalized data=original data/4.95	original data	normalized data=original data/4.95		original data	normalized data=original data/4.95	original data	normalized data=original data/4.95	original data	normalized data=original data/4.95
	5.423	1.09556	4.634	0.936162	4.971	1.00424		4.664	0.942222	4.108	0.829899	4.448	0.898586		3.641	0.735556	3.536	0.714343	3.223	0.651111
	5.284	1.06747	4.627	0.934747	4.576	0.924444		4.157	0.839798	3.905	0.788889	3.507	0.708485		3.435	0.693939	3.253	0.657172	3.387	0.684242
	5.089	1.02808	4.636	0.936566	4.236	0.855758		4.035	0.815152	3.951	0.798182	3.595	0.726263		3.636	0.734545	3.119	0.630101	3.394	0.685657
	5.141	1.03859	4.624	0.934141	5.059	1.02202		4.287	0.866061	4.08	0.824242	3.865	0.780808		3.551	0.717374	3.655	0.738384	3.168	0.64
	5.075	1.02525	4.621	0.933535	4.575	0.924242		4.781	0.965859	3.686	0.744646	3.441	0.695152		3.496	0.706263	3.429	0.692727	3.349	0.676566
	5.011	1.01232	4.578	0.924848	4.332	0.875152		4.081	0.824444	3.569	0.72101	3.2	0.646465		3.732	0.753939	3.637	0.734747	3.532	0.713535
	5.173	1.04505	4.088	0.825859	4.687	0.946869		3.551	0.717374	4.13	0.834343	3.061	0.618384		3.474	0.701818	3.422	0.691313	3.097	0.625657
	5.032	1.01657	4.761	0.961818	4.851	0.98		4.288	0.866263	3.645	0.736364	3.811	0.769899		3.176	0.641616	3.151	0.636566	3.375	0.681818
	5.271	1.06485	4.674	0.944242	4.323	0.873333		4.24	0.856566	3.572	0.721616	3.72	0.751515		3.005	0.607071	3.045	0.615152	2.844	0.574545
	5.388	1.08848	4.181	0.844646	4.537	0.916566		4.439	0.896768	3.837	0.775152	2.623	0.529899		3.313	0.669293	3.373	0.681414	3.29	0.664646
	5.144	1.03919	4.885	0.986869	4.715	0.952525		3.373	0.681414	3.672	0.741818	3.19	0.644444		3.776	0.762828	2.945	0.594949	2.855	0.576768
	5.112	1.03273	4.984	1.00687	5.075	1.02525		4.574	0.92404	3.911	0.790101	3.835	0.774747		3.052	0.616566	3.025	0.611111	3.029	0.611919
	5.237	1.05798	3.777	0.76303	4.573	0.923838		4.356	0.88	3.473	0.701616	3.145	0.635354		3.227	0.651919	3.286	0.663838	3.143	0.634949
	5.139	1.03818	4.058	0.819798	4.547	0.918586		4.489	0.906869	4.064	0.82101	3.392	0.685253		3.17	0.640404	3.483	0.703636	2.99	0.60404
	5.169	1.04424	4.088	0.825859	4.366	0.88202		4.208	0.850101	3.422	0.691313	3.883	0.784444		3.287	0.66404	3.217	0.649899	3.031	0.612323
	4.82	0.973737	3.837	0.775152	4.552	0.919596		4.768	0.963232	3.297	0.666061	3.41	0.688889		3.329	0.672525	2.841	0.573939	3.299	0.666465
	5.314	1.07354	3.643	0.73596	4.677	0.944848		4.568	0.922828	3.654	0.738182	4.417	0.892323		3.573	0.721818	3.328	0.672323	3.023	0.610707
	5.072	1.02465	3.095	0.625253	4.825	0.974747		4.351	0.87899	3.875	0.782828	3.628	0.732929		3.743	0.756162	2.915	0.588889	3.171	0.640606
	5.305	1.07172	4.172	0.842828	4.822	0.974141		4.449	0.898788	3.84	0.775758	3.273	0.661212		2.891	0.58404	3.447	0.696364	2.991	0.604242
	5.308	1.07232	4.244	0.857374	4.835	0.976768		4.178	0.84404	3.066	0.619394	4.466	0.902222		3.441	0.695152	3.397	0.686263	3.402	0.687273
	4.883	0.986465	4.396	0.888081	4.556	0.920404		4.025	0.813131	4.016	0.811313	3.157	0.637778		3.473	0.701616	2.886	0.58303	3.108	0.627879
	5.322	1.07515	4.652	0.939798	4.335	0.875758		4.592	0.927677	2.748	0.555152	3.136	0.633535		3.561	0.719394	2.852	0.576162	3.608	0.728889
	5.109	1.03212	3.905	0.788889	4.589	0.927071		4.781	0.965859	4.056	0.819394	3.053	0.616768		2.917	0.589293	3.297	0.666061	3.265	0.659596
	5.273	1.06525	4.05	0.818182	4.67	0.943434		3.747	0.75697	3.708	0.749091	3.541	0.715354		3.659	0.739192	3.802	0.768081	2.854	0.576566
	4.816	0.972929	4.648	0.93899	4.948	0.999596		4.378	0.884444	3.897	0.787273	3.196	0.645657		3.625	0.732323	3.286	0.663838	2.909	0.587677
	5.282	1.06707	4.045	0.817172	4.623	0.933939		4.231	0.854747	4.008	0.809697	3.539	0.714949		3.965	0.80101	2.735	0.552525	3.528	0.712727
	4.85	0.979798	4.067	0.821616	4.817	0.973131		4.575	0.924242	2.803	0.566263	3.095	0.625253		3.92	0.791919	2.909	0.587677	3.095	0.625253
	5.322	1.07515	4.902	0.990303	4.933	0.996566		4.316	0.871919	3.75	0.757576	3.156	0.637576		3.839	0.775556	3.579	0.72303	3.085	0.623232
	5.293	1.06929	4.428	0.894545	4.085	0.825253		4.534	0.91596	3.96	0.8	3.078	0.621818		3.472	0.701414	3.202	0.646869	3.644	0.736162
	4.286	0.865859	3.115	0.629293	4.776	0.964848		4.483	0.905657	3.56	0.719192	2.953	0.596566		3.559	0.71899	3.262	0.65899	2.953	0.596566
	4.536	0.916364	4.528	0.914747	4.342	0.877172		4.382	0.885253	4.331	0.874949	3.283	0.663232		3.822	0.772121	3.487	0.704444	3.09	0.624242
	4.712	0.951919	4.532	0.915556	4.39	0.886869		4.312	0.871111	3.506	0.708283	3.46	0.69899		4.035	0.815152	3.521	0.711313	3.534	0.713939
	4.603	0.929899	4.709	0.951313	4.608	0.930909		4.489	0.906869	3.488	0.704646	3.6	0.727273		3.591	0.725455	3.159	0.638182	3.543	0.715758
	4.913	0.992525	4.227	0.853939	3.983	0.804646		4.55	0.919192	3.521	0.711313	3.732	0.753939		3.113	0.628889	3.457	0.698384	3.456	0.698182
	5.326	1.07596	4.745	0.958586	5.072	1.02465		3.931	0.794141	3.643	0.73596	3.559	0.71899		3.685	0.744444	2.994	0.604848	3.351	0.67697
	4.803	0.970303	3.762	0.76	4.928	0.995556		4.05	0.818182	3.725	0.752525	3.544	0.71596		3.704	0.748283	2.818	0.569293	2.715	0.548485
	4.974	1.00485	4.326	0.873939	4.511	0.911313		3.826	0.772929	4.288	0.866263	3.01	0.608081		3.736	0.754747	3.047	0.615556	3.298	0.666263
	5.137	1.03778	4.062	0.820606	4.451	0.899192		4.016	0.811313	3.872	0.782222	4.056	0.819394		3.67	0.741414	3.345	0.675758	3.407	0.688283
	5.295	1.0697	4.492	0.907475	5.041	1.01838		4.287	0.866061	4.409	0.890707	3.722	0.751919		3.649	0.737172	3.505	0.708081	3.28	0.662626
	4.706	0.950707	3.37	0.680808	5.278	1.06626		4.426	0.894141	3.941	0.796162	3.712	0.749899		4.433	0.895556	2.861	0.57798	2.372	0.479192
	4.913	0.992525	4.083	0.824848	4.319	0.872525		2.919	0.589697	2.991	0.604242	3.04	0.614141		3.474	0.701818	2.262	0.45697	3.466	0.700202
	5.32	1.07475	4.507	0.910505	4.876	0.985051		3.675	0.742424	3.018	0.609697	4.076	0.823434		3.456	0.698182	3.158	0.63798	2.616	0.528485
	5.377	1.08626	4.405	0.889899	5.039	1.01798		4.444	0.897778	4.268	0.862222	3.035	0.613131		3.368	0.680404	3.197	0.645859	3.401	0.687071
	5.266	1.06384	4.198	0.848081	4.728	0.955152		3.614	0.730101	3.769	0.761414	3.463	0.699596		3.389	0.684646	2.971	0.600202	3.165	0.639394
	5.045	1.01919	4.692	0.947879	5.337	1.07818		3.524	0.711919	4.154	0.839192	3.719	0.751313		3.698	0.747071	3.083	0.622828	3.144	0.635152
	4.865	0.982828	4.186	0.845657	4.526	0.914343		4.559	0.92101	4.124	0.833131	3.862	0.780202		3.481	0.703232	2.818	0.569293	3.065	0.619192
	5.328	1.07636	4.455	0.9	4.829	0.975556		4.385	0.885859	4.127	0.833737	3.622	0.731717		3.732	0.753939	3.316	0.669899	3.255	0.657576
	4.709	0.951313	4.499	0.908889	4.748	0.959192		4.783	0.966263	3.713	0.750101	3.437	0.694343		3.656	0.738586	3.368	0.680404	3.099	0.626061
	5.005	1.01111	3.102	0.626667	5.014	1.01293		3.381	0.68303	3.219	0.650303	3.359	0.678586		3.909	0.789697	3.376	0.68202	3.67	0.741414
	5.081	1.02646	4.022	0.812525	5.294	1.06949		4.101	0.828485	3.591	0.725455	3.899	0.787677		3.272	0.66101	3.32	0.670707	2.881	0.58202
	4.75	0.959596	4.279	0.864444	4.807	0.971111		4.107	0.829697	3.897	0.787273	3.27	0.660606		3.476	0.702222	3.212	0.648889	3.212	0.648889
	5.268	1.06424	4.063	0.820808	4.402	0.889293		3.009	0.607879	3.351	0.67697	4.212	0.850909		3.907	0.789293	3.078	0.621818	3.297	0.666061
	4.806	0.970909	4.409	0.890707	4.524	0.913939		4.55	0.919192	4.065	0.821212	3.065	0.619192		4.087	0.825657	3.255	0.657576	3.359	0.678586
	4.935	0.99697	3.883	0.784444	4.773	0.964242		2.839	0.573535	3.754	0.758384	3.922	0.792323		3.897	0.787273	3.104	0.627071	3.167	0.639798
	4.736	0.956768	4.53	0.915152	4.563	0.921818		3.173	0.64101	3.715	0.750505	3.24	0.654545		3.819	0.771515	3.358	0.678384	3.352	0.677172
	4.975	1.00505	4.206	0.849697	5.139	1.03818		3.626	0.732525	3.264	0.659394	3.697	0.746869		3.759	0.759394	3.274	0.661414	3.415	0.689899
	4.864	0.982626	4.187	0.845859	4.619	0.933131		4.343	0.877374	4.038	0.815758	3.728	0.753131		3.563	0.719798	3.406	0.688081	2.912	0.588283
	5.372	1.08525	4.621	0.933535	4.918	0.993535		3.417	0.690303	1.847	0.373131	3.32	0.670707		3.708	0.749091	3.464	0.699798	3.45	0.69697
	4.617	0.932727	4.07	0.822222	4.811	0.971919		4.246	0.857778	3.962	0.800404	3.151	0.636566		3.488	0.704646	2.684	0.542222	3.533	0.713737
	5.353	1.08141	3.234	0.653333	5.835	1.17879		3.287	0.66404	3.68	0.743434	3.527	0.712525		3.825	0.772727	3.103	0.626869	3.136	0.633535
	4.068	0.821818	3.151	0.636566	5.348	1.0804		4.569	0.92303	3.297	0.666061	3.098	0.625859		3.946	0.797172	3.389	0.684646	3.166	0.639596
	5.442	1.09939	4.298	0.868283	4.773	0.964242		4.231	0.854747	3.354	0.677576	3.29	0.664646		3.871	0.78202	3.333	0.673333	3.349	0.676566
	5.046	1.01939	4.072	0.822626	4.353	0.879394		3.561	0.719394	3.345	0.675758	3.809	0.769495		3.715	0.750505	3.557	0.718586	3.633	0.733939
	5.01	1.01212	4.491	0.907273	5.076	1.02545		3.723	0.752121	3.22	0.650505	3.881	0.78404		3.948	0.797576	3.438	0.694545	2.924	0.590707
	5.457	1.10242	4.186	0.845657	4.682	0.945859		4.315	0.871717	3.881	0.78404	2.523	0.509697		3.664	0.740202	3.287	0.66404	3.657	0.738788
	5.186	1.04768	4.186	0.845657	4.198	0.848081		3.702	0.747879	3.486	0.704242	3.851	0.77798		4.161	0.840606	3.509	0.708889	2.959	0.597778
	5.214	1.05333	4.304	0.869495	4.853	0.980404		4.495	0.908081	3.268	0.660202	3.703	0.748081		3.758	0.759192	3.597	0.726667	3.324	0.671515
	5.406	1.09212	3.94	0.79596	4.744	0.958384		3.748	0.757172	4.188	0.846061	3.606	0.728485		3.559	0.71899	3.153	0.63697	3.263	0.659192
	5.201	1.05071	4.49	0.907071	4.742	0.95798		4.652	0.939798	3.912	0.790303	3.343	0.675354		4.042	0.816566	3.44	0.694949	3.343	0.675354
	5.397	1.0903	4.207	0.849899	4.854	0.980606		5.003	1.01071	3.734	0.754343	4.112	0.830707		3.742	0.75596	3.436	0.694141	3.444	0.695758
	5.498	1.11071	4.636	0.936566	4.63	0.935354		3.986	0.805253	4.127	0.833737	3.997	0.807475		3.682	0.743838	3.283	0.663232	3.295	0.665657
	5.204	1.05131	4.532	0.915556	5.378	1.08646		4.15	0.838384	4.42	0.892929	3.999	0.807879		3.645	0.736364	3.356	0.67798	3.165	0.639394
	5.252	1.06101	4.05	0.818182	4.637	0.936768		3.606	0.728485	2.289	0.462424	3.41	0.688889		3.955	0.79899	3.248	0.656162	3.2	0.646465
	4.958	1.00162	4.471	0.903232	4.446	0.898182		4.523	0.913737	3.38	0.682828	3.803	0.768283		3.815	0.770707	3.263	0.659192	3.296	0.665859
	4.961	1.00222	4.44	0.89697	5.031	1.01636		4.914	0.992727	3.388	0.684444	3.01	0.608081		3.661	0.739596	3.11	0.628283	3.208	0.648081
	4.791	0.967879	3.924	0.792727	4.547	0.918586		4.312	0.871111	3.813	0.770303	3.305	0.667677		3.938	0.795556	3.364	0.679596	3.032	0.612525
	4.93	0.99596	3.955	0.79899	4.928	0.995556		4.074	0.82303	4.04	0.816162	3.892	0.786263		3.861	0.78	3.167	0.639798	3.045	0.615152
	5.102	1.03071	4.265	0.861616	4.656	0.940606		4.502	0.909495	3.924	0.792727	3.278	0.662222		3.59	0.725253	3.137	0.633737	3.199	0.646263
	4.84	0.977778	3.993	0.806667	4.436	0.896162		3.988	0.805657	4.219	0.852323	3.296	0.665859		3.802	0.768081	3.158	0.63798	3.779	0.763434
	5.142	1.03879	4.552	0.919596	4.537	0.916566		3.388	0.684444	3.381	0.68303	3.069	0.62		3.792	0.766061	3.088	0.623838	3.081	0.622424
	5.271	1.06485	2.317	0.468081	5.242	1.05899		3.776	0.762828	3.85	0.777778	4.105	0.829293		4.282	0.865051	3.493	0.705657	2.99	0.60404
	4.887	0.987273	3.119	0.630101	4.802	0.970101		3.782	0.76404	3.843	0.776364	3.845	0.776768		3.764	0.760404	3.287	0.66404	3.086	0.623434
	5.275	1.06566	3.896	0.787071	4.259	0.860404		4.322	0.873131	3.732	0.753939	2.921	0.590101		3.572	0.721616	3.637	0.734747	2.959	0.597778
	5.158	1.04202	3.626	0.732525	4.598	0.928889		4.372	0.883232	3.765	0.760606	3.624	0.732121		3.557	0.718586	3.366	0.68	2.541	0.513333
	4.491	0.907273	3.652	0.737778	5.103	1.03091		3.569	0.72101	3.564	0.72	3.485	0.70404		3.689	0.745253	3.572	0.721616	2.98	0.60202
	5.17	1.04444	3.784	0.764444	5.166	1.04364		4.379	0.884646	4.077	0.823636	4.157	0.839798		3.712	0.749899	3.79	0.765657	3.356	0.67798
	4.867	0.983232	3.807	0.769091	5.001	1.0103		4.559	0.92101	3.541	0.715354	2.873	0.580404		3.738	0.755152	3.282	0.66303	3.013	0.608687
	5.132	1.03677	4.31	0.870707	4.429	0.894747		3.49	0.705051	4.222	0.852929	4.188	0.846061		3.602	0.727677	3.111	0.628485	3.206	0.647677
	5.274	1.06545	4.285	0.865657	5.034	1.01697		4.025	0.813131	1.733	0.350101	3.721	0.751717		3.863	0.780404	3.484	0.703838	3.309	0.668485
	5.118	1.03394	3.196	0.645657	4.544	0.91798		4.311	0.870909	3.866	0.78101	3.727	0.752929		3.57	0.721212	3.855	0.778788	3.229	0.652323
	5.395	1.0899	3.997	0.807475	4.605	0.930303		3.692	0.745859	3.308	0.668283	3.674	0.742222		3.618	0.730909	3.346	0.67596	3.264	0.659394
	5.092	1.02869	3.672	0.741818	4.732	0.95596		4.393	0.887475	3.676	0.742626	3.153	0.63697		3.854	0.778586	3.385	0.683838	3.045	0.615152
	4.718	0.953131	4.079	0.82404	4.756	0.960808		3.934	0.794747	3.475	0.70202	3.282	0.66303		3.947	0.797374	3.131	0.632525	3.093	0.624848
	4.614	0.932121	4.382	0.885253	4.731	0.955758		3.83	0.773737	3.367	0.680202	4.247	0.85798		3.874	0.782626	3.203	0.647071	3.097	0.625657
	5.174	1.04525	4.434	0.895758	4.668	0.94303		4.464	0.901818	3.217	0.649899	3.311	0.668889		3.8	0.767677	3.477	0.702424	3.298	0.666263
	5.222	1.05495	4.102	0.828687	4.734	0.956364		4.103	0.828889	3.527	0.712525	3.667	0.740808		4.341	0.87697	3.403	0.687475	3.186	0.643636
	4.903	0.990505	3.129	0.632121	4.44	0.89697		4.021	0.812323	3.463	0.699596	4.002	0.808485		3.649	0.737172	3.453	0.697576	3.309	0.668485
	4.487	0.906465	3.938	0.795556	4.846	0.97899		3.741	0.755758	3.664	0.740202	3.763	0.760202		3.633	0.733939	3.638	0.734949	3.252	0.65697
	5.318	1.07434	4.175	0.843434	4.779	0.965455		3.826	0.772929	3.457	0.698384	4.006	0.809293		3.677	0.742828	3.277	0.66202	2.89	0.583838
	4.842	0.978182	2.376	0.48	4.782	0.966061		4.215	0.851515	3.446	0.696162	3.429	0.692727		3.991	0.806263	3.37	0.680808	3.196	0.645657
	5.23	1.05657	4.561	0.921414	4.942	0.998384		3.6	0.727273	4.327	0.874141	3.44	0.694949		3.79	0.765657	3.414	0.689697	2.866	0.57899
	5.282	1.06707	4.85	0.979798	4.814	0.972525		4.629	0.935152	4.167	0.841818	3.64	0.735354		3.809	0.769495	3.346	0.67596	2.762	0.55798
	4.996	1.00929	3.903	0.788485	4.768	0.963232		4.548	0.918788	4.326	0.873939	3.955	0.79899		3.754	0.758384	3.119	0.630101	3.146	0.635556
	4.946	0.999192	3.479	0.702828	5.055	1.02121		4.286	0.865859	3.336	0.673939	3.424	0.691717		3.607	0.728687	3.404	0.687677	3.131	0.632525
	5.13	1.03636	2.411	0.487071	4.617	0.932727		4.377	0.884242	3.824	0.772525	3.44	0.694949		3.448	0.696566	3.231	0.652727	3.148	0.63596
	5.045	1.01919	4.409	0.890707	4.689	0.947273		4.535	0.916162	3.503	0.707677	3.852	0.778182		3.487	0.704444	3.314	0.669495	2.928	0.591515
	5.324	1.07556	3.709	0.749293	4.817	0.973131		4.284	0.865455	3.497	0.706465	3.261	0.658788		3.882	0.784242	3.435	0.693939	3.179	0.642222
	5.085	1.02727	3.354	0.677576	4.359	0.880606		3.933	0.794545	3.649	0.737172	3.673	0.74202		4.056	0.819394	2.999	0.605859	3.31	0.668687
	5.307	1.07212	3.986	0.805253	4.236	0.855758		4.412	0.891313	2.997	0.605455	3.418	0.690505		3.802	0.768081	3.43	0.692929	3.29	0.664646
	5.087	1.02768	3.554	0.71798	4.651	0.939596		3.57	0.721212	4.444	0.897778	4.085	0.825253		3.798	0.767273	3.55	0.717172	3.102	0.626667
	5.294	1.06949	4.308	0.870303	5.022	1.01455		4.471	0.903232	3.914	0.790707	3.667	0.740808		3.82	0.771717	2.919	0.589697	3.374	0.681616
	4.785	0.966667	4.204	0.849293	5.047	1.0196		4.223	0.853131	4.414	0.891717	3.528	0.712727		3.872	0.782222	3.242	0.654949	3.296	0.665859
	5.148	1.04	4.108	0.829899	4.468	0.902626		4.301	0.868889	3.901	0.788081	3.54	0.715152		3.128	0.631919	3.327	0.672121	3.265	0.659596
	5.015	1.01313	4.257	0.86	4.551	0.919394		3.938	0.795556	2.827	0.571111	3.23	0.652525		3.711	0.749697	3.188	0.64404	3.363	0.679394
	4.397	0.888283	4.473	0.903636	4.983	1.00667		3.927	0.793333	4.143	0.83697	3.468	0.700606		3.905	0.788889	2.647	0.534747	3.558	0.718788
	5.171	1.04465	4.194	0.847273	5.531	1.11737		4.08	0.824242	4.171	0.842626	3.869	0.781616		3.995	0.807071	3.346	0.67596	3.448	0.696566
	5.119	1.03414	2.731	0.551717	4.255	0.859596		4.364	0.881616	3.597	0.726667	3.601	0.727475		4.012	0.810505	3.101	0.626465	3.251	0.656768
	5.492	1.10949	4.545	0.918182	5.09	1.02828		4.545	0.918182	4.276	0.863838	3.11	0.628283		4.11	0.830303	3.373	0.681414	3.195	0.645455
	5.311	1.07293	4.218	0.852121	4.872	0.984242		2.925	0.590909	3.678	0.74303	3.564	0.72		3.882	0.784242	3.318	0.670303	3.216	0.649697
	4.923	0.994545	4.426	0.894141	5.383	1.08747		2.756	0.556768	4.021	0.812323	3.718	0.751111		3.576	0.722424	3.311	0.668889	3.358	0.678384
	4.978	1.00566	4.341	0.87697	4.83	0.975758		4.031	0.814343	4.02	0.812121	4.103	0.828889		3.128	0.631919	3.161	0.638586	3.363	0.679394
	4.568	0.922828	4.442	0.897374	4.509	0.910909		4.046	0.817374	3.891	0.786061	3.88	0.783838		3.308	0.668283	3.318	0.670303	3.16	0.638384
	4.921	0.994141	3.171	0.640606	4.487	0.906465		3.051	0.616364	3.139	0.634141	3.458	0.698586		3.898	0.787475	3.054	0.61697	3.23	0.652525
	5.376	1.08606	4.296	0.867879	4.403	0.889495		3.318	0.670303	3.857	0.779192	4.058	0.819798		3.923	0.792525	3.204	0.647273	2.958	0.597576
	5.082	1.02667	4.263	0.861212	4.118	0.831919		3.782	0.76404	3.824	0.772525	3.851	0.77798		3.266	0.659798	3.331	0.672929	3.317	0.670101
	5.002	1.01051	3.621	0.731515	4.992	1.00848		3.468	0.700606	3.98	0.80404	4.26	0.860606		3.566	0.720404	3.463	0.699596	3.238	0.654141
	4.535	0.916162	4.188	0.846061	4.883	0.986465		3.63	0.733333	3.785	0.764646	4.307	0.870101		3.824	0.772525	3.341	0.674949	3.441	0.695152
	4.547	0.918586	3.682	0.743838	4.998	1.0097		3.856	0.77899	4.032	0.814545	2.836	0.572929		3.957	0.799394	3.335	0.673737	3.348	0.676364
	4.984	1.00687	3.771	0.761818	4.875	0.984848		4.687	0.946869	3.079	0.62202	3.578	0.722828		3.861	0.78	3.145	0.635354	3.471	0.701212
	4.858	0.981414	4.188	0.846061	4.824	0.974545		4.498	0.908687	3.325	0.671717	3.413	0.689495		3.793	0.766263	2.992	0.604444	2.881	0.58202
	4.972	1.00444	4.204	0.849293	4.486	0.906263		4.737	0.95697	3.296	0.665859	3.764	0.760404		4.156	0.839596	3.381	0.68303	3.295	0.665657
	4.262	0.86101	4.028	0.813737	4.825	0.974747		4.457	0.900404	3.783	0.764242	3.054	0.61697		4	0.808081	3.01	0.608081	3.018	0.609697
	4.714	0.952323	4.013	0.810707	4.758	0.961212		4.095	0.827273	3.826	0.772929	4.484	0.905859		3.504	0.707879	3.297	0.666061	2.405	0.485859
	4.756	0.960808	4.519	0.912929	4.28	0.864646		3.549	0.71697	4.132	0.834747	3.633	0.733939		3.86	0.779798	2.738	0.553131	2.663	0.53798
	5.218	1.05414	4.115	0.831313	4.875	0.984848		3.627	0.732727	3.736	0.754747	3.644	0.736162		4.018	0.811717	3.264	0.659394	3.132	0.632727
	4.303	0.869293	4.012	0.810505	4.912	0.992323		4.243	0.857172	3.38	0.682828	3.195	0.645455		3.8	0.767677	3.221	0.650707	2.474	0.499798
	4.801	0.969899	3.801	0.767879	4.936	0.997172		4.568	0.922828	3.844	0.776566	4.087	0.825657		3.844	0.776566	3.156	0.637576	3.113	0.628889
	4.682	0.945859	3.711	0.749697	4.719	0.953333		4.466	0.902222	3.055	0.617172	3.234	0.653333		3.859	0.779596	2.749	0.555354	3.024	0.610909
	4.332	0.875152	3.212	0.648889	4.874	0.984646		4.208	0.850101	3.841	0.77596	3.327	0.672121		3.66	0.739394	3.504	0.707879	3.036	0.613333
	4.902	0.990303	3.33	0.672727	5.368	1.08444		4.599	0.929091	3.306	0.667879	3.244	0.655354		3.544	0.71596	3.423	0.691515	2.969	0.599798
	4.772	0.96404	2.383	0.481414	4.616	0.932525		4.543	0.917778	3.829	0.773535	3.237	0.653939		3.602	0.727677	2.628	0.530909	2.669	0.539192
	4.915	0.992929	4.187	0.845859	4.268	0.862222		4.086	0.825455	4.086	0.825455	3.409	0.688687		3.824	0.772525	3.073	0.620808	2.707	0.546869
	4.71	0.951515	3.647	0.736768	4.728	0.955152		4.266	0.861818	2.776	0.560808	3.701	0.747677		3.696	0.746667	2.572	0.519596	3.002	0.606465
	4.757	0.96101	4.276	0.863838	5.151	1.04061		3.742	0.75596	3.974	0.802828	3.432	0.693333		3.939	0.795758	3.276	0.661818	2.741	0.553737
	4.637	0.936768	4.065	0.821212	5.316	1.07394		4.592	0.927677	3.674	0.742222	3.303	0.667273		3.721	0.751717	3.106	0.627475	3.668	0.74101
	3.883	0.784444	3.99	0.806061	4.779	0.965455		2.746	0.554747	3.806	0.768889	3.26	0.658586		3.99	0.806061	3.308	0.668283	3.104	0.627071
	4.659	0.941212	4.064	0.82101	4.636	0.936566		3.968	0.801616	3.591	0.725455	3.914	0.790707		3.74	0.755556	3.089	0.62404	3.266	0.659798
	4.311	0.870909	4.111	0.830505	4.853	0.980404		4.245	0.857576	3.915	0.790909	3.17	0.640404		3.72	0.751515	3.373	0.681414	2.672	0.539798
	5.223	1.05515	4.038	0.815758	5.24	1.05859		3.938	0.795556	3.045	0.615152	4.125	0.833333		3.553	0.717778	3.157	0.637778	2.852	0.576162
	5.053	1.02081	3.898	0.787475	4.774	0.964444		4.316	0.871919	3.592	0.725657	3.713	0.750101		3.82	0.771717	2.941	0.594141	3.05	0.616162
	4.586	0.926465	4.29	0.866667	4.51	0.911111		3.865	0.780808	3.708	0.749091	3.173	0.64101		3.256	0.657778	3.342	0.675152	2.821	0.569899
	5.345	1.0798	3.481	0.703232	5.022	1.01455		4.789	0.967475	4.119	0.832121	3.358	0.678384		3.531	0.713333	2.527	0.510505	3.254	0.657374
	4.74	0.957576	4.016	0.811313	4.868	0.983434		4.409	0.890707	3.264	0.659394	3.716	0.750707		3.519	0.710909	3.211	0.648687	3.335	0.673737
	4.862	0.982222	4.127	0.833737	4.528	0.914747		4.204	0.849293	4.187	0.845859	3.773	0.762222		3.65	0.737374	2.832	0.572121	3.321	0.670909
	5.321	1.07495	3.916	0.791111	4.943	0.998586		4.037	0.815556	3.995	0.807071	3.757	0.75899		4.178	0.84404	2.676	0.540606	2.761	0.557778
	3.924	0.792727	4.29	0.866667	4.94	0.99798		3.876	0.78303	4.229	0.854343	3.239	0.654343		3.787	0.765051	3.335	0.673737	3.182	0.642828
	4.866	0.98303	3.666	0.740606	5.281	1.06687		3.979	0.803838	3.775	0.762626	2.986	0.603232		3.739	0.755354	3.413	0.689495	2.934	0.592727
	4.697	0.948889	3.936	0.795152	4.793	0.968283		4.245	0.857576	3.668	0.74101	3.571	0.721414		4.036	0.815354	3.187	0.643838	3.04	0.614141
	4.94	0.99798	2.699	0.545253	4.9	0.989899		4.341	0.87697	4.181	0.844646	3.432	0.693333		3.78	0.763636	3.251	0.656768	3.414	0.689697
	4.516	0.912323	3.896	0.787071	4.351	0.87899		4.029	0.813939	3.518	0.710707	3.925	0.792929		3.502	0.707475	3.198	0.646061	2.985	0.60303
	4.306	0.869899	3.631	0.733535	4.916	0.993131		4.073	0.822828	3.99	0.806061	3.74	0.755556		3.713	0.750101	3.298	0.666263	3.268	0.660202
	5.028	1.01576	3.851	0.77798	4.847	0.979192		4.285	0.865657	3.629	0.733131	3.606	0.728485		3.982	0.804444	3.632	0.733737	3.653	0.73798
	5.385	1.08788	3.987	0.805455	4.89	0.987879		3.285	0.663636	3.289	0.664444	3.958	0.799596		3.724	0.752323	3.184	0.643232	3.013	0.608687
	4.848	0.979394	3.665	0.740404	4.634	0.936162		4.387	0.886263	3.532	0.713535	3.217	0.649899		3.785	0.764646	3.198	0.646061	3.011	0.608283
	4.835	0.976768	3.833	0.774343	4.611	0.931515		3.04	0.614141	2.934	0.592727	2.939	0.593737		3.827	0.773131	3.113	0.628889	2.988	0.603636
	4.864	0.982626	3.895	0.786869	4.929	0.995758		3.068	0.619798	3.541	0.715354	3.43	0.692929		3.552	0.717576	3.027	0.611515	2.771	0.559798
	4.678	0.945051	3.817	0.771111	4.371	0.88303		3.734	0.754343	3.272	0.66101	4.088	0.825859		3.74	0.755556	3.209	0.648283	2.948	0.595556
	4.641	0.937576	3.907	0.789293	4.301	0.868889		3.771	0.761818	3.726	0.752727	3.65	0.737374		3.537	0.714545	3.445	0.69596	3.031	0.612323
	4.802	0.970101	3.935	0.794949	4.946	0.999192		4.224	0.853333	3.533	0.713737	3.22	0.650505		3.556	0.718384	2.66	0.537374	3.215	0.649495
	5.039	1.01798	3.834	0.774545	4.69	0.947475		2.673	0.54	3.182	0.642828	3.384	0.683636		3.953	0.798586	3.578	0.722828	3.383	0.683434
	4.901	0.990101	2.987	0.603434	5.017	1.01354		4.272	0.86303	3.707	0.748889	2.94	0.593939		3.803	0.768283	3.192	0.644848	3.224	0.651313
	4.837	0.977172	3.689	0.745253	4.766	0.962828		4.263	0.861212	3.846	0.77697	3.542	0.715556		3.587	0.724646	3.1	0.626263	3.472	0.701414
	4.769	0.963434	4.115	0.831313	4.721	0.953737		4.377	0.884242	3.299	0.666465	3.661	0.739596		3.873	0.782424	2.053	0.414747	3.23	0.652525
	4.748	0.959192	3.974	0.802828	4.82	0.973737		4.029	0.813939	4.052	0.818586	3.821	0.771919		3.238	0.654141	1.97	0.39798	3.164	0.639192
	5.319	1.07455	3.777	0.76303	4.086	0.825455		4.117	0.831717	3.263	0.659192	3.898	0.787475		3.936	0.795152	3.117	0.629697	3.343	0.675354
	4.479	0.904848	4.095	0.827273	4.601	0.929495		3.769	0.761414	3.725	0.752525	3.398	0.686465		3.765	0.760606	3.995	0.807071	3.305	0.667677
	4.462	0.901414	3.709	0.749293	4.888	0.987475		4.49	0.907071	3.219	0.650303	3.399	0.686667		3.745	0.756566	3.427	0.692323	4.016	0.811313
	4.376	0.88404	3.961	0.800202	4.34	0.876768		3.766	0.760808	3.449	0.696768	3.207	0.647879		3.68	0.743434	3.35	0.676768	3.113	0.628889
	5.361	1.08303	3.638	0.734949	4.29	0.866667		4.391	0.887071	3.189	0.644242	3.773	0.762222		3.873	0.782424	3.062	0.618586	3.158	0.63798
	5.033	1.01677	3.708	0.749091	4.996	1.00929		3.856	0.77899	3.903	0.788485	3.629	0.733131		3.69	0.745455	3.13	0.632323	3.187	0.643838
	5.286	1.06788	3.669	0.741212	5.072	1.02465		3.901	0.788081	3.442	0.695354	3.867	0.781212		3.923	0.792525	3.334	0.673535	3.344	0.675556
	5.345	1.0798	3.92	0.791919	4.905	0.990909		3.997	0.807475	3.422	0.691313	3.385	0.683838		3.672	0.741818	3.132	0.632727	3.198	0.646061
	5.088	1.02788	2.644	0.534141	5.01	1.01212		4.299	0.868485	3.494	0.705859	3.63	0.733333		4.041	0.816364	3.146	0.635556	2.992	0.604444
	5.03	1.01616	4.237	0.85596	5.002	1.01051		4.137	0.835758	4.076	0.823434	3.816	0.770909		4.136	0.835556	3.266	0.659798	3.497	0.706465
	4.254	0.859394	4.182	0.844848	4.851	0.98		4.771	0.963838	3.832	0.774141	4.024	0.812929		3.625	0.732323	3.23	0.652525	3.823	0.772323
	5.365	1.08384	3.928	0.793535	4.941	0.998182		3.809	0.769495	3.056	0.617374	3.214	0.649293		3.537	0.714545	3.123	0.630909	3.416	0.690101
	5.378	1.08646	3.805	0.768687	5.114	1.03313		2.623	0.529899	3.025	0.611111	3.428	0.692525		3.8	0.767677	3.317	0.670101	3.23	0.652525
	4.807	0.971111	2.654	0.536162	5.065	1.02323		4.193	0.847071	3.96	0.8	3.748	0.757172		3.699	0.747273	3.366	0.68	3.204	0.647273
	5.37	1.08485	3.946	0.797172	4.79	0.967677		4.443	0.897576	2.763	0.558182	3.445	0.69596		3.901	0.788081	3.127	0.631717	3.269	0.660404
	4.882	0.986263	3.871	0.78202	4.827	0.975152		3.817	0.771111	3.575	0.722222	4.025	0.813131		3.295	0.665657	3.178	0.64202	3.553	0.717778
	4.754	0.960404	3.736	0.754747	5.255	1.06162		4.611	0.931515	3.212	0.648889	3.154	0.637172		4.682	0.945859	3.117	0.629697	3.044	0.614949
	4.928	0.995556	2.621	0.529495	5.145	1.03939		3.912	0.790303	3.643	0.73596	3.724	0.752323		3.664	0.740202	3.2	0.646465	3.141	0.634545
	4.689	0.947273	3.533	0.713737	4.937	0.997374		4.208	0.850101	3.856	0.77899	3.432	0.693333		3.764	0.760404	2.9	0.585859	3.146	0.635556
	4.69	0.947475	3.72	0.751515	4.918	0.993535		3.198	0.646061	3.3	0.666667	3.03	0.612121		3.818	0.771313	3.452	0.697374	3.564	0.72
	5.06	1.02222	4.19	0.846465	4.388	0.886465		4.091	0.826465	3.601	0.727475	3.914	0.790707		3.873	0.782424	3.53	0.713131	3.373	0.681414
	5.245	1.0596	3.772	0.76202	4.754	0.960404		3.444	0.695758	3.73	0.753535	3.755	0.758586		3.824	0.772525	3.27	0.660606	3.305	0.667677
	4.967	1.00343	3.738	0.755152	5.142	1.03879		4.074	0.82303	3.071	0.620404	3.417	0.690303		3.65	0.737374	3.312	0.669091	3.138	0.633939
	4.832	0.976162	3.608	0.728889	4.716	0.952727		4.311	0.870909	3.716	0.750707	3.474	0.701818		3.764	0.760404	3.15	0.636364	2.952	0.596364
	5.301	1.07091	3.631	0.733535	5.505	1.11212		4.067	0.821616	3.898	0.787475	3.337	0.674141		3.907	0.789293	3.255	0.657576	3.544	0.71596
	5.021	1.01434	2.786	0.562828	5.363	1.08343		4.373	0.883434	3.147	0.635758	3.47	0.70101		3.68	0.743434	3.121	0.630505	3.213	0.649091
	4.821	0.973939	2.809	0.567475	4.481	0.905253		4.745	0.958586	3.649	0.737172	3.611	0.729495		3.924	0.792727	3.459	0.698788	3.251	0.656768
	5.274	1.06545	3.788	0.765253	4.295	0.867677		4.542	0.917576	2.323	0.469293	3.546	0.716364		3.674	0.742222	3.408	0.688485	3.318	0.670303
	5.107	1.03172	2.409	0.486667	4.969	1.00384		4.412	0.891313	3.516	0.710303	3.404	0.687677		3.599	0.727071	3.478	0.702626	3.035	0.613131
	5.166	1.04364	3.841	0.77596	4.476	0.904242		4.573	0.923838	3.528	0.712727	3.256	0.657778		3.843	0.776364	3.271	0.660808	3.051	0.616364
	5.253	1.06121	4.047	0.817576	4.898	0.989495		4.24	0.856566	3.635	0.734343	3.488	0.704646		3.76	0.759596	3.838	0.775354	2.929	0.591717
	4.95	1	3.311	0.668889	4.169	0.842222		3.535	0.714141	3.766	0.760808	3.426	0.692121		3.604	0.728081	3.515	0.710101	3.181	0.642626
	4.624	0.934141	3.755	0.758586	5.219	1.05434		4.307	0.870101	2.915	0.588889	4.014	0.810909		3.771	0.761818	3.802	0.768081	3.178	0.64202
	4.399	0.888687	3.233	0.653131	4.925	0.994949		3.821	0.771919	3.686	0.744646	3.215	0.649495		4.036	0.815354	2.837	0.573131	3.215	0.649495
	4.279	0.864444	3.328	0.672323	4.604	0.930101		3.359	0.678586	3.378	0.682424	3.506	0.708283		3.643	0.73596	3.284	0.663434	3.131	0.632525
	4.909	0.991717	3.76	0.759596	4.335	0.875758		4.126	0.833535	3.771	0.761818	3.564	0.72		3.586	0.724444	2.629	0.531111	3.495	0.706061
	4.388	0.886465	3.769	0.761414	4.623	0.933939		3.588	0.724848	3.488	0.704646	3.742	0.75596		3.687	0.744848	3.198	0.646061	3.403	0.687475
	4.408	0.890505	3.923	0.792525	4.791	0.967879		4.123	0.832929	3.652	0.737778	3.383	0.683434		3.782	0.76404	3.598	0.726869	3.402	0.687273
	4.949	0.999798	4.009	0.809899	5.044	1.01899		4.085	0.825253	3.473	0.701616	3.381	0.68303		3.836	0.774949	2.538	0.512727	3.225	0.651515
	4.443	0.897576	3.413	0.689495	5.039	1.01798		3.983	0.804646	3.316	0.669899	3.257	0.65798		3.951	0.798182	3.339	0.674545	3.312	0.669091
	5.164	1.04323	4.11	0.830303	5.207	1.05192		3.58	0.723232	3.549	0.71697	3.176	0.641616		4.023	0.812727	3.25	0.656566	3.136	0.633535
	5.279	1.06646	3.661	0.739596	4.147	0.837778		4.44	0.89697	3.775	0.762626	3.567	0.720606		3.997	0.807475	3.14	0.634343	2.99	0.60404
	4.992	1.00848	3.864	0.780606	4.714	0.952323		4.202	0.848889	3.246	0.655758	3.7	0.747475		3.486	0.704242	3.326	0.671919	3.223	0.651111
	4.657	0.940808	3.826	0.772929	4.494	0.907879		3.916	0.791111	3.509	0.708889	3.73	0.753535		3.721	0.751717	2.923	0.590505	3.209	0.648283
	4.939	0.997778	4.047	0.817576	5.165	1.04343		3.694	0.746263	3.105	0.627273	3.842	0.776162		3.763	0.760202	3.403	0.687475	3.643	0.73596
	4.766	0.962828	3.081	0.622424	4.675	0.944444		3.865	0.780808	3.611	0.729495	4.149	0.838182		3.744	0.756364	3.07	0.620202	3.108	0.627879
	4.476	0.904242	4.033	0.814747	5.363	1.08343		3.035	0.613131	3.8	0.767677	3.741	0.755758		3.561	0.719394	3.125	0.631313	3.299	0.666465
	4.652	0.939798	3.565	0.720202	5.232	1.05697		4.363	0.881414	3.174	0.641212	3.52	0.711111		3.824	0.772525	2.733	0.552121	3.475	0.70202
	5.64	1.13939	3.644	0.736162	4.639	0.937172		4.428	0.894545	3.436	0.694141	3.439	0.694747		3.838	0.775354	3.241	0.654747	3.205	0.647475
	4.406	0.890101	3.685	0.744444	4.857	0.981212		4.343	0.877374	3.085	0.623232	3.805	0.768687		3.859	0.779596	2.978	0.601616	3.366	0.68
	5.016	1.01333	3.601	0.727475	5.397	1.0903		3.586	0.724444	3.363	0.679394	4.102	0.828687		3.688	0.745051	3.046	0.615354	3.397	0.686263
	5.071	1.02444	3.502	0.707475	5.313	1.07333		4.266	0.861818	3.397	0.686263	3.362	0.679192		3.501	0.707273	2.97	0.6	3.45	0.69697
	5.132	1.03677	3.743	0.756162	4.882	0.986263		3.076	0.621414	2.638	0.532929	3.327	0.672121		3.725	0.752525	2.641	0.533535	3.344	0.675556
	4.503	0.909697	3.82	0.771717	4.58	0.925253		3.37	0.680808	2.753	0.556162	3.274	0.661414		3.548	0.716768	3.439	0.694747	3.631	0.733535
	4.477	0.904444	3.806	0.768889	5.282	1.06707		4.334	0.875556	3.395	0.685859	3.617	0.730707		3.256	0.657778	3.371	0.68101	3.244	0.655354
	4.779	0.965455	4.316	0.871919	4.873	0.984444		3.143	0.634949	4.116	0.831515	4.289	0.866465		3.582	0.723636	2.774	0.560404	3.269	0.660404
	4.454	0.899798	4.092	0.826667	4.756	0.960808		3.451	0.697172	3.47	0.70101	3.428	0.692525		3.3	0.666667	3.424	0.691717	3.439	0.694747
	5.127	1.03576	3.759	0.759394	4.259	0.860404		3.7	0.747475	3.846	0.77697	3.346	0.67596		3.608	0.728889	2.973	0.600606	3.333	0.673333
	4.735	0.956566	3.797	0.767071	5.156	1.04162				3.091	0.624444	3.758	0.759192		4.142	0.836768	3.484	0.703838	3.177	0.641818
	5.235	1.05758	4.002	0.808485	4.743	0.958182				3.334	0.673535	3.598	0.726869		3.55	0.717172	3.487	0.704444	3.205	0.647475
	4.708	0.951111	3.845	0.776768	4.793	0.968283				3.736	0.754747	3.632	0.733737		3.515	0.710101	3.519	0.710909	3.573	0.721818
	4.867	0.983232	2.236	0.451717	4.427	0.894343				3.459	0.698788	4.002	0.808485		3.447	0.696364	3.316	0.669899	3.328	0.672323
	4.891	0.988081	3.668	0.74101	5.024	1.01495				3.737	0.754949	3.802	0.768081		4.092	0.826667	2.454	0.495758	3.229	0.652323
	3.652	0.737778	3.622	0.731717	4.689	0.947273				3.417	0.690303	3.436	0.694141		3.379	0.682626	3.216	0.649697	3.355	0.677778
	4.283	0.865253	3.869	0.781616	4.974	1.00485				4.09	0.826263	3.289	0.664444		3.734	0.754343	3.069	0.62	3.22	0.650505
	4.805	0.970707			4.728	0.955152				2.987	0.603434	4.001	0.808283		3.643	0.73596	3.501	0.707273	3.049	0.61596
	4.625	0.934343			4.965	1.00303				3.463	0.699596	3.719	0.751313		3.673	0.74202	3.362	0.679192	3.156	0.637576
	5.105	1.03131			5.057	1.02162				3.364	0.679596	4.278	0.864242		3.628	0.732929	3.417	0.690303	3.13	0.632323
average	4.9465				4.923	0.994545				3.454	0.697778	3.667	0.740808		3.408	0.688485	3.103	0.626869	3.197	0.645859
					4.795	0.968687				3.573	0.721818	3.613	0.729899		3.648	0.73697	3.074	0.62101	3.278	0.662222
										3.886	0.785051	3.328	0.672323				3.517	0.710505	3.655	0.738384
										3.735	0.754545	3.569	0.72101				2.933	0.592525	3.437	0.694343
										4.155	0.839394	3.46	0.69899				3.268	0.660202	2.929	0.591717
										3.615	0.730303	3.805	0.768687				3.226	0.651717	2.611	0.527475
										3.779	0.763434	3.731	0.753737				3.91	0.789899	3.379	0.682626
										3.021	0.610303	3.419	0.690707				3.33	0.672727	3.063	0.618788
										4.196	0.847677	3.836	0.774949				3.502	0.707475	3.046	0.615354
										3.358	0.678384	4.131	0.834545				3.225	0.651515	3.382	0.683232
										3.974	0.802828	3.436	0.694141				3.333	0.673333	3.321	0.670909
										4.09	0.826263	3.687	0.744848				3.38	0.682828	3.377	0.682222
										3.042	0.614545	3.9	0.787879				3.442	0.695354	3.632	0.733737
										3.66	0.739394	3.772	0.76202				3.312	0.669091	2.911	0.588081
										3.803	0.768283	2.696	0.544646				3.464	0.699798	3.117	0.629697
										2.998	0.605657						3.607	0.728687	2.973	0.600606
										3.3	0.666667						3.402	0.687273	3.66	0.739394
										3.407	0.688283						2.503	0.505657	3.029	0.611919
										3.764	0.760404						3.512	0.709495	2.657	0.536768
										4.098	0.827879						3.181	0.642626	2.792	0.56404
										3.52	0.711111						3.21	0.648485	3.765	0.760606
										4.325	0.873737						3.52	0.711111	3.327	0.672121
										3.722	0.751919						3.418	0.690505	2.941	0.594141
																	3.317	0.670101	3.427	0.692323
																	2.788	0.563232	3.023	0.610707
																	3.317	0.670101	3.262	0.65899
																	3.351	0.67697	3.123	0.630909
																	3.323	0.671313	3.238	0.654141
																	3.25	0.656566	3.141	0.634545
																	3.212	0.648889	3.341	0.674949
																	3.383	0.683434	3.327	0.672121
																	3.244	0.655354	3.687	0.744848
																	3.436	0.694141	3.137	0.633737
																	3.363	0.679394	2.856	0.57697
																	3.321	0.670909	3.234	0.653333
																	3.229	0.652323	3.585	0.724242
																	3.469	0.700808	3.485	0.70404
																	2.583	0.521818	3.283	0.663232
																	2.961	0.598182	3.16	0.638384
																	3.58	0.723232	3.131	0.632525
																	3.106	0.627475	3.348	0.676364
																	3.325	0.671717	3.231	0.652727
																	3.14	0.634343	3.705	0.748485
																	3.162	0.638788	3.48	0.70303
																	3.445	0.69596	3.063	0.618788
																	3.103	0.626869	3.377	0.682222
																	2.998	0.605657	3.041	0.614343
																	3.236	0.653737	3.434	0.693737
																			3.624	0.732121
																			3.118	0.629899
																			3.583	0.723838
