# Supplementary material for: Bacterial peptidoglycan acts as a digestive signal mediating host adaptation to diverse food resources in C. elegans
Source: Nat Commun. 2024 Apr 16;15:3286. doi: 10.1038/s41467-024-47530-y (PMC11021419; doi:10.1038/s41467-024-47530-y)
Supplement: Supplementary file 4 — Source Data [file 41467_2024_47530_MOESM4_ESM.zip › 6-source data-HFR/FigS5.xlsx]

## Sheet: FigS5C
						Percentage
			In	Out	Total	In/Total	Out/Total
N2	EV	Replicate-1	406	0	406	1	0
		Replicate-2	493	7	500	0.986	0.014
		Replicate-3	452	5	457	0.989059	0.0109409
	nlp-3 RNAi	Replicate-1	498	0	498	1	0
		Replicate-2	487	0	487	1	0
		Replicate-3	439	0	439	1	0
bcf-1(ylf1)	EV	Replicate-1	195	63	258	0.755814	0.244186
		Replicate-2	231	103	334	0.691617	0.308383
		Replicate-3	218	60	278	0.784173	0.215827
	nlp-3 RNAi	Replicate-1	331	3	334	0.991018	0.00898204
		Replicate-2	394	3	397	0.992443	0.00755668
		Replicate-3	298	1	299	0.996656	0.00334448
