# Supplementary material for: Bacterial peptidoglycan acts as a digestive signal mediating host adaptation to diverse food resources in C. elegans
Source: Nat Commun. 2024 Apr 16;15:3286. doi: 10.1038/s41467-024-47530-y (PMC11021419; doi:10.1038/s41467-024-47530-y)
Supplement: Supplementary file 4 — Source Data [file 41467_2024_47530_MOESM4_ESM.zip › 6-source data-HFR/FigS6.xlsx]

## Sheet: FigS6
					Percentage
		In	Out	Total	In/Total	Out/Total
N2	Replicate-1	258	4	262	0.984733	0.0152672
	Replicate-2	267	0	267	1	0
	Replicate-3	220	2	222	0.990991	0.00900901
pmk-1(km25)	Replicate-1	156	0	156	1	0
	Replicate-2	138	0	138	1	0
	Replicate-3	204	0	204	1	0
bcf-1(ok2599)	Replicate-1	139	136	275	0.505455	0.494545
	Replicate-2	151	123	274	0.551095	0.448905
	Replicate-3	140	93	233	0.600858	0.399142
bcf-1(ok2599);pmk-1(km25)	Replicate-1	247	65	312	0.791667	0.208333
	Replicate-2	236	39	275	0.858182	0.141818
	Replicate-3	244	57	301	0.810631	0.189369
