# Supplementary material for: Bacterial peptidoglycan acts as a digestive signal mediating host adaptation to diverse food resources in C. elegans
Source: Nat Commun. 2024 Apr 16;15:3286. doi: 10.1038/s41467-024-47530-y (PMC11021419; doi:10.1038/s41467-024-47530-y)
Supplement: Supplementary file 4 — Source Data [file 41467_2024_47530_MOESM4_ESM.zip › 6-source data-HFR/FigS7.xlsx]

## Sheet: FigS7B
	1：OP50		2：OP50+SS+BS+EF		3：SS+BS+EF
repeat	Total worms number		Total worms number		Total worms number
1	215		116		75
2	×		148		52
3	264		144		67
4	240		138		60
5	×		×		118
6	214		124		93
7	×		178		33
8	×		176		119
9	242		190		×
10	266		185		×
